# Supplementary material for: Polarized resonant emission of monolayer WS2 coupled with plasmonic sawtooth nanoslit array
Source: Nat Commun. 2020 Feb 5;11:713. doi: 10.1038/s41467-020-14597-2 (PMC7002612; doi:10.1038/s41467-020-14597-2)
Supplement: Supplementary file 2 — Source Data [file 41467_2020_14597_MOESM2_ESM.xlsx]

## Sheet: Figure 2b
Figure 2b
		Wavelength (nm)	t1=10 nm	t1=20 nm	t1=30 nm	t1=40 nm
		700.795	0.68098	0.738298	0.680046	0.601636
		700.058	0.683274	0.737838	0.677482	0.598319
		699.324	0.685535	0.737299	0.674856	0.594962
		698.59	0.68776	0.736682	0.672168	0.591566
		697.858	0.689952	0.735986	0.66942	0.588132
		697.128	0.692108	0.735212	0.666613	0.584659
		696.4	0.694231	0.734363	0.66375	0.581151
		695.672	0.696319	0.733438	0.66083	0.577608
		695.571	0.698374	0.73244	0.657858	0.574031
		694.947	0.699989	0.731592	0.655451	0.571158
		694.223	0.700396	0.731369	0.654835	0.570425
		693.5	0.702385	0.730229	0.651764	0.566791
		692.779	0.704342	0.729021	0.648648	0.563131
		692.059	0.706268	0.727747	0.645489	0.55945
		691.341	0.708162	0.726409	0.642291	0.555751
		690.624	0.710026	0.725008	0.639055	0.552038
		689.909	0.711858	0.723546	0.635784	0.548317
		689.195	0.713658	0.722024	0.632481	0.544592
		688.483	0.715427	0.720444	0.629146	0.540863
		687.772	0.717162	0.718805	0.625782	0.537124
		687.063	0.718864	0.717109	0.62239	0.53337
		686.499	0.720532	0.715356	0.61897	0.5296
		686.355	0.722164	0.713546	0.615523	0.525815
		685.649	0.722896	0.712702	0.613944	0.524085
		684.944	0.723759	0.711679	0.612051	0.522015
		684.241	0.725317	0.709757	0.608552	0.518203
		683.539	0.726836	0.707777	0.605029	0.514382
		682.838	0.728315	0.705743	0.601481	0.510552
		682.139	0.729755	0.703652	0.597909	0.506715
		681.441	0.731153	0.701507	0.594314	0.502874
		680.745	0.732511	0.699308	0.590696	0.499028
		680.05	0.733827	0.697056	0.587055	0.495181
		679.356	0.735104	0.694753	0.583394	0.491334
		678.664	0.736341	0.692399	0.579711	0.48749
		677.974	0.737541	0.689998	0.57601	0.483652
		677.66	0.738709	0.687553	0.57229	0.479822
		677.285	0.739849	0.685066	0.568552	0.476001
		676.597	0.739978	0.684781	0.568125	0.475566
		675.91	0.740972	0.682545	0.564796	0.472169
		675.225	0.742094	0.679997	0.561023	0.468219
		674.542	0.743245	0.677432	0.557224	0.46391
		673.859	0.744483	0.674861	0.55338	0.459271
		673.178	0.744931	0.672273	0.549417	0.453679
		672.499	0.745378	0.669478	0.545061	0.447234
		671.821	0.745561	0.664725	0.539313	0.444453
		671.144	0.745624	0.660254	0.531992	0.441888
		670.469	0.745713	0.657114	0.528558	0.438686
		669.794	0.745975	0.653492	0.526263	0.435173
		669.122	0.746055	0.649578	0.523278	0.431512
		669.045	0.746128	0.64706	0.519853	0.427772
		668.45	0.746203	0.644898	0.517046	0.424851
		667.78	0.746343	0.644235	0.5162	0.423986
		667.112	0.746241	0.641223	0.512419	0.420171
		666.444	0.746184	0.638085	0.50856	0.416337
		665.778	0.746006	0.63485	0.504648	0.412489
		665.114	0.745923	0.631535	0.500699	0.408631
		664.45	0.745846	0.628153	0.496722	0.404764
		663.788	0.745781	0.624711	0.492722	0.400891
		663.128	0.745633	0.621212	0.488705	0.397013
		662.468	0.745404	0.617663	0.484672	0.393131
		661.81	0.745095	0.614064	0.480627	0.389246
		661.153	0.744708	0.61042	0.476572	0.385358
		660.647	0.744244	0.606732	0.472508	0.381469
		660.498	0.743701	0.603002	0.468437	0.377579
		659.844	0.743444	0.601384	0.466683	0.375905
		659.191	0.743081	0.599231	0.46436	0.37369
		658.539	0.742384	0.595422	0.460279	0.369802
		657.889	0.741609	0.591576	0.456194	0.365916
		657.24	0.740756	0.587694	0.452106	0.362033
		656.592	0.739826	0.583778	0.448017	0.358154
		655.946	0.738817	0.57983	0.443928	0.354281
		655.301	0.73773	0.57585	0.439839	0.350413
		654.657	0.736566	0.571841	0.435752	0.346552
		654.014	0.735324	0.567804	0.431666	0.342698
		653.373	0.734005	0.563741	0.427585	0.338853
		652.732	0.732608	0.559652	0.423507	0.335016
		652.457	0.731136	0.55554	0.419434	0.331189
		652.094	0.729589	0.551406	0.415367	0.327371
		651.456	0.729448	0.551039	0.415007	0.327034
		650.819	0.727967	0.547252	0.411307	0.323564
		650.184	0.726272	0.54308	0.407254	0.319768
		649.55	0.724506	0.53889	0.403209	0.315984
		648.918	0.72267	0.534686	0.399173	0.312211
		648.286	0.720765	0.530467	0.395146	0.308451
		647.656	0.718794	0.526237	0.391131	0.304703
		647.027	0.716758	0.521997	0.387126	0.300969
		646.399	0.71466	0.517748	0.383134	0.29725
		645.773	0.712502	0.513493	0.379155	0.293545
		645.147	0.710284	0.509233	0.375189	0.289855
		644.523	0.708011	0.50497	0.371239	0.286182
		644.468	0.705684	0.500706	0.367305	0.282526
		643.9	0.703911	0.497522	0.364378	0.279807
		643.279	0.703304	0.496443	0.363388	0.278887
		642.658	0.700874	0.492183	0.35949	0.275267
		642.039	0.698396	0.487928	0.355611	0.271665
		641.421	0.695872	0.483679	0.351753	0.268083
		640.804	0.693302	0.47944	0.347917	0.264521
		640.188	0.690689	0.47521	0.344104	0.26098
		639.573	0.688034	0.470992	0.340315	0.257459
		638.96	0.685338	0.466788	0.336551	0.25396
		638.348	0.682601	0.462597	0.332813	0.250482
		637.737	0.679825	0.458421	0.3291	0.247026
		637.127	0.677009	0.45426	0.325413	0.243592
		636.672	0.674154	0.450113	0.321751	0.240179
		636.518	0.671259	0.445981	0.318114	0.236788
		635.91	0.670076	0.444312	0.316647	0.23542
		635.304	0.668325	0.441863	0.314499	0.233418
		634.699	0.66535	0.437758	0.310907	0.230071
		634.095	0.662334	0.433665	0.307336	0.226744
		633.492	0.659276	0.429583	0.303785	0.223439
		632.89	0.656176	0.425512	0.300253	0.220154
		632.289	0.653033	0.421449	0.29674	0.21689
		631.69	0.649846	0.417396	0.293245	0.213646
		631.091	0.646615	0.413352	0.289768	0.210422
		630.494	0.643339	0.409317	0.28631	0.207215
		629.898	0.640019	0.405292	0.282872	0.204027
		629.303	0.636654	0.401277	0.279453	0.200855
		629.062	0.633244	0.397275	0.276056	0.197698
		628.709	0.629791	0.393285	0.27268	0.194554
		628.116	0.629571	0.393033	0.272467	0.194356
		627.525	0.626295	0.38931	0.269327	0.191424
		626.934	0.622758	0.38535	0.265996	0.188309
		626.345	0.619182	0.381406	0.262688	0.185215
		625.757	0.615567	0.37748	0.259403	0.182151
		625.169	0.611916	0.373571	0.256141	0.179126
		624.583	0.608231	0.36968	0.252902	0.17614
		623.998	0.604515	0.365809	0.249686	0.173186
		623.414	0.60077	0.361956	0.246492	0.170258
		622.832	0.596997	0.358122	0.243321	0.167352
		622.25	0.593198	0.354308	0.240172	0.164464
		621.669	0.589376	0.350512	0.237046	0.161596
		621.633	0.585531	0.346736	0.23394	0.158746
		621.09	0.582743	0.344023	0.231713	0.156702
		620.511	0.581663	0.342978	0.230857	0.155916
		619.934	0.577775	0.33924	0.227794	0.153107
		619.358	0.573865	0.33552	0.224753	0.150318
		618.782	0.569934	0.331818	0.221732	0.14755
		618.208	0.565983	0.328135	0.218732	0.144804
		617.635	0.562011	0.324471	0.215753	0.14208
		617.063	0.558019	0.320825	0.212794	0.139377
		616.492	0.554006	0.317197	0.209855	0.136697
		615.922	0.549974	0.313587	0.206937	0.134039
		615.353	0.545923	0.309996	0.204038	0.131403
		614.785	0.541854	0.306422	0.201159	0.128789
		614.376	0.537768	0.302867	0.198299	0.126196
		614.218	0.533667	0.29933	0.195458	0.123624
		613.653	0.532106	0.297992	0.194385	0.122652
		613.088	0.529552	0.295812	0.192637	0.121072
		612.524	0.525426	0.292312	0.189835	0.118542
		611.962	0.521293	0.288831	0.187052	0.116033
		611.4	0.517154	0.285371	0.184289	0.11355
		610.839	0.513014	0.281932	0.181546	0.111096
		610.28	0.508876	0.278518	0.178824	0.108677
		609.721	0.504743	0.27513	0.176127	0.106297
		609.164	0.500617	0.271774	0.173457	0.103958
		608.607	0.496497	0.268452	0.170818	0.101658
		608.052	0.492383	0.265166	0.168213	0.0993947
		607.497	0.488271	0.261916	0.16564	0.0971666
		607.287	0.484157	0.258697	0.163098	0.0949712
		606.944	0.480038	0.255502	0.160582	0.0928076
		606.392	0.479881	0.255381	0.160487	0.092726
		605.84	0.47591	0.252326	0.158086	0.0906752
		605.29	0.471772	0.249167	0.155608	0.0885744
		604.74	0.467625	0.246021	0.153147	0.0865058
		604.192	0.463468	0.242891	0.150702	0.08447
		603.644	0.459305	0.239776	0.148274	0.0824682
		603.098	0.455135	0.236678	0.145864	0.0805013
		602.553	0.450962	0.233598	0.143473	0.0785704
		602.008	0.446787	0.230537	0.141102	0.0766768
		601.465	0.442613	0.227496	0.138751	0.0748214
		600.922	0.438441	0.224476	0.136421	0.0730054
		600.38	0.434272	0.221478	0.134113	0.0712301
		600.36	0.430108	0.218502	0.131825	0.0694966
		599.84	0.427212	0.216442	0.130246	0.0683151
		599.3	0.42595	0.215547	0.12956	0.0678061
		598.762	0.421799	0.212616	0.127318	0.06616
		598.224	0.417658	0.209707	0.125097	0.0645594
		597.687	0.413525	0.20682	0.122899	0.0630058
		597.152	0.409403	0.203957	0.120724	0.0615005
		596.617	0.405291	0.201117	0.118572	0.060045
		596.083	0.401192	0.198301	0.116443	0.0586407
		595.55	0.397105	0.195507	0.114338	0.0572893
		595.018	0.393032	0.192737	0.112255	0.0559922
		594.487	0.388972	0.18999	0.110196	0.0547512
		593.957	0.384927	0.187267	0.108161	0.053568
		593.589	0.380897	0.184567	0.10615	0.0524443
		593.428	0.376882	0.181891	0.104162	0.051382
		592.9	0.375463	0.180948	0.103464	0.0510206
		592.373	0.372884	0.179238	0.102199	0.050383
		591.847	0.368902	0.176608	0.10026	0.0494493
		591.321	0.364937	0.174002	0.0983449	0.0485828
		590.797	0.360989	0.171419	0.0964545	0.0477857
		590.274	0.357058	0.16886	0.0945888	0.0470601
		589.751	0.353143	0.166324	0.0927479	0.0464084
		589.23	0.349242	0.163812	0.0909322	0.0458329
		588.709	0.345349	0.161324	0.0891417	0.0453367
		588.189	0.341452	0.158859	0.087377	0.0449232
		587.67	0.337526	0.156416	0.0856388	0.0445965
		587.152	0.333559	0.153983	0.0839305	0.0443619
		586.969	0.329643	0.151541	0.0823004	0.0442246
		586.635	0.325902	0.148994	0.0804612	0.0441898
		586.119	0.325855	0.148962	0.0804408	0.0441901
		585.604	0.322231	0.146718	0.0788766	0.0442607
		585.09	0.318563	0.144426	0.0772872	0.0444344
		584.576	0.314894	0.142131	0.0757122	0.0446955
		584.064	0.311233	0.139851	0.07416	0.0450232
		583.552	0.307585	0.137589	0.0726333	0.0454338
		583.042	0.303953	0.135348	0.0711335	0.0459727
		582.532	0.300339	0.133127	0.0696612	0.0466569
		582.023	0.296745	0.130927	0.0682169	0.0474827
		581.515	0.293172	0.128749	0.0668012	0.0484462
		581.008	0.289619	0.126592	0.0654145	0.0495474
		580.502	0.286089	0.124456	0.0640573	0.0507887
		580.495	0.28258	0.122341	0.06273	0.0521738
		579.996	0.280239	0.120935	0.0618567	0.0531858
		579.492	0.279094	0.120248	0.0614333	0.0537071
		578.988	0.275631	0.118176	0.0601675	0.0553936
		578.485	0.27219	0.116126	0.0589332	0.0572385
		577.983	0.268773	0.114097	0.0577311	0.0592469
		577.482	0.265379	0.112089	0.0565617	0.0614244
		576.982	0.262009	0.110103	0.0554256	0.0637766
		576.483	0.258663	0.108138	0.0543236	0.066309
		575.985	0.255341	0.106194	0.0532564	0.0690273
		575.487	0.252043	0.104272	0.0522247	0.0719374
		574.99	0.24877	0.102372	0.0512292	0.075045
		574.495	0.245522	0.100494	0.0502709	0.0783559
		574.162	0.242299	0.098637	0.0493505	0.0818756
		574	0.239102	0.0968022	0.0484689	0.08561
		573.505	0.238055	0.0962031	0.0481874	0.0868869
		573.012	0.23593	0.0949893	0.0476271	0.0895644
		572.52	0.232784	0.0931984	0.0468261	0.0937442
		572.028	0.229665	0.0914296	0.0460669	0.0981546
		571.538	0.226571	0.0896828	0.0453506	0.1028
		571.048	0.223504	0.087958	0.0446782	0.107686
		570.559	0.220464	0.0862553	0.0440511	0.112815
		570.07	0.217449	0.0845746	0.0434703	0.118192
		569.583	0.214459	0.0829159	0.0429373	0.12382
		569.096	0.211495	0.0812791	0.0424534	0.1297
		568.611	0.208556	0.0796642	0.0420201	0.135835
		568.126	0.205641	0.078071	0.0416388	0.142225
		567.966	0.20275	0.0764996	0.0413113	0.148871
		567.642	0.199918	0.0749694	0.0410423	0.155681
		567.159	0.199882	0.0749499	0.0410392	0.15577
		566.676	0.197036	0.0734219	0.0408242	0.162921
		566.195	0.194213	0.0719158	0.0406683	0.170321
		565.714	0.191411	0.0704314	0.0405735	0.177964
		565.234	0.188631	0.068969	0.0405418	0.185845
		564.755	0.185872	0.0675287	0.0405755	0.193956
		564.276	0.183134	0.0661106	0.0406768	0.202288
		563.799	0.180417	0.0647151	0.0408481	0.210833
		563.322	0.177721	0.0633424	0.041092	0.219577
		562.846	0.175046	0.0619927	0.0414111	0.228508
		562.371	0.172393	0.0606664	0.0418082	0.237612
		561.903	0.16976	0.059364	0.0422862	0.246871
		561.897	0.167148	0.0580858	0.0428481	0.256268
		561.423	0.165474	0.0572737	0.0432568	0.262398
		560.951	0.164558	0.0568322	0.0434969	0.265782
		560.479	0.161989	0.0556038	0.044236	0.275389
		560.007	0.159441	0.0544011	0.0450686	0.285064
		559.537	0.156915	0.0532246	0.0459984	0.294778
		559.068	0.15441	0.0520749	0.0470289	0.304502
		558.599	0.151927	0.0509524	0.0481638	0.314203
		558.131	0.149466	0.0498579	0.049407	0.323847
		557.664	0.147027	0.0487916	0.0507625	0.333396
		557.197	0.144609	0.0477539	0.0522342	0.342816
		556.732	0.142213	0.046745	0.0538264	0.352068
		556.267	0.13984	0.0457649	0.0555434	0.361114
		555.967	0.137488	0.0448145	0.0573897	0.369917
		555.803	0.135159	0.0438969	0.0593696	0.378441
		555.339	0.134455	0.0436255	0.0599982	0.380969
		554.877	0.132852	0.0430181	0.0614877	0.386648
		554.415	0.130567	0.0421826	0.0637483	0.394505
		553.954	0.128305	0.0413905	0.0661553	0.40198
		553.494	0.126066	0.0406397	0.068711	0.40904
		553.034	0.12385	0.0399295	0.0714147	0.415658
		552.576	0.121657	0.0392605	0.0742589	0.421807
		552.118	0.119488	0.0386344	0.077223	0.427464
		551.661	0.117344	0.0380532	0.0802756	0.432607
		551.204	0.115227	0.0375192	0.0834267	0.437218
		550.749	0.113138	0.0370351	0.0867789	0.441278
		550.294	0.111084	0.0366042	0.090398	0.444775
		550.156	0.109069	0.0362315	0.0942492	0.447696
		549.84	0.107216	0.035941	0.098133	0.449951
		549.386	0.10715	0.0359313	0.0982896	0.450029
		548.933	0.104819	0.0356661	0.1025	0.451765
		548.482	0.102826	0.0353916	0.106873	0.452896
		548.03	0.100877	0.0352566	0.111406	0.453418
		547.58	0.0989435	0.0351886	0.116095	0.453327
		547.13	0.0970293	0.0351894	0.120938	0.452624
		546.681	0.0951364	0.0352618	0.125928	0.451312
		546.233	0.0932652	0.0354083	0.131059	0.449401
		545.786	0.0914161	0.0356304	0.136321	0.446907
		545.339	0.0895891	0.0359288	0.141706	0.443854
		544.893	0.0877843	0.036303	0.147201	0.440272
		544.464	0.0860015	0.0367513	0.152793	0.4362
		544.447	0.0842406	0.0372707	0.158468	0.431683
		544.003	0.0831594	0.0376268	0.162022	0.428679
		543.559	0.0825015	0.037857	0.164209	0.426771
		543.116	0.0807841	0.0385047	0.17	0.421516
		542.674	0.0790881	0.0392078	0.175822	0.415974
		542.232	0.0774137	0.03996	0.181657	0.410198
		541.791	0.0757607	0.0407553	0.187487	0.404238
		541.351	0.0741292	0.0415885	0.193294	0.398139
		540.911	0.0725195	0.0424556	0.199061	0.391941
		540.472	0.0709316	0.0433538	0.204771	0.385678
		540.034	0.069366	0.0442812	0.210412	0.379377
		539.597	0.0678231	0.0452371	0.215974	0.373061
		539.16	0.0663035	0.0462213	0.221449	0.366746
		538.89	0.0648078	0.0472338	0.226835	0.360447
		538.724	0.0633368	0.0482751	0.232133	0.354172
		538.289	0.0629317	0.0485703	0.233594	0.35243
		537.854	0.0618915	0.0493456	0.23735	0.347929
		537.42	0.0604728	0.0504457	0.242498	0.341724
		536.987	0.0590819	0.0515764	0.247593	0.33556
		536.555	0.05772	0.0527386	0.252657	0.329442
		536.123	0.0563884	0.0539341	0.257714	0.323373
		535.692	0.0550886	0.0551649	0.262792	0.317353
		535.262	0.0538221	0.056434	0.26792	0.311388
		534.832	0.0525905	0.0577445	0.273127	0.305477
		534.403	0.0513956	0.0590999	0.278438	0.299625
		533.975	0.0502392	0.0605034	0.283876	0.293833
		533.547	0.0491231	0.0619573	0.289457	0.288103
		533.428	0.0480495	0.0634623	0.295186	0.282437
		533.12	0.0470842	0.064917	0.300685	0.277191
		532.694	0.0470205	0.0650167	0.301061	0.276839
		532.268	0.0460381	0.0666153	0.307067	0.271308
		531.843	0.0451048	0.0682487	0.313177	0.265848
		531.419	0.044223	0.0699032	0.319349	0.26046
		530.995	0.0433952	0.0715596	0.325533	0.255144
		530.573	0.0426241	0.0731944	0.331663	0.249904
		530.15	0.0419124	0.0747809	0.337669	0.244739
		529.729	0.0412632	0.0762948	0.343469	0.239651
		529.308	0.0406793	0.0777239	0.348981	0.23464
		528.888	0.040164	0.0790806	0.354123	0.229706
		528.468	0.0397206	0.0804061	0.358812	0.22485
		528.076	0.0393524	0.0817569	0.362975	0.220073
		528.049	0.0390629	0.0831796	0.366544	0.215372
		527.631	0.0389295	0.0840698	0.368363	0.212613
		527.214	0.0388556	0.0846954	0.369465	0.210749
		526.797	0.038734	0.0863031	0.371691	0.206203
		526.38	0.0387016	0.0879906	0.373193	0.201732
		525.965	0.0387616	0.0897448	0.373949	0.197336
		525.55	0.0389172	0.0915551	0.373954	0.193015
		525.136	0.0391712	0.093415	0.373211	0.188768
		524.722	0.0395262	0.0953204	0.371736	0.184593
		524.309	0.0399845	0.0972686	0.369555	0.18049
		523.897	0.040548	0.0992579	0.3667	0.176459
		523.485	0.0412181	0.101286	0.363211	0.172498
		523.074	0.0419961	0.103351	0.359134	0.168607
		522.83	0.0428826	0.10545	0.354519	0.164784
		522.664	0.0438727	0.107579	0.349417	0.161029
		522.254	0.0441343	0.108122	0.348055	0.160088
		521.845	0.0449339	0.109735	0.343882	0.157338
		521.437	0.0461267	0.111913	0.337967	0.153711
		521.029	0.0474165	0.114111	0.331723	0.150145
		520.622	0.0487917	0.116325	0.325202	0.146638
		520.215	0.050244	0.118555	0.318451	0.143195
		519.809	0.0517626	0.1208	0.311514	0.139842
		519.404	0.0533348	0.123065	0.304435	0.136663
		518.999	0.0549456	0.125355	0.297252	0.133719
		518.595	0.0565785	0.127679	0.289999	0.130784
		518.192	0.0582152	0.130048	0.28271	0.127741
		517.789	0.0598364	0.132478	0.275412	0.124684
		517.687	0.0614223	0.134985	0.268132	0.12167
		517.387	0.0628201	0.137351	0.261533	0.118975
		516.986	0.0629529	0.137586	0.260893	0.118716
		516.585	0.0644087	0.1403	0.253715	0.115822
		516.185	0.0657714	0.143144	0.246616	0.112987
		515.785	0.0670244	0.146134	0.23961	0.110209
		515.386	0.0681535	0.149283	0.23271	0.107486
		514.988	0.0691473	0.152602	0.225926	0.104816
		514.59	0.0699976	0.156098	0.219266	0.102199
		514.193	0.0706995	0.159776	0.212739	0.0996312
		513.796	0.0712518	0.163639	0.206349	0.097113
		513.4	0.0716565	0.167685	0.200101	0.0946431
		513.005	0.0719188	0.171914	0.194	0.0922205
		512.645	0.0720467	0.17632	0.188047	0.0898445
		512.61	0.0720509	0.180897	0.182245	0.0875146
		512.216	0.0720026	0.183577	0.179008	0.0862078
		511.822	0.0719437	0.185636	0.176594	0.0852302
		511.43	0.071739	0.190526	0.171096	0.0829911
		511.037	0.0714517	0.195555	0.165749	0.0807969
		510.646	0.0710972	0.200703	0.160553	0.0786476
		510.254	0.0706909	0.205952	0.155509	0.0765432
		509.864	0.070248	0.211276	0.150613	0.0744838
		509.474	0.0697832	0.216645	0.145865	0.0724696
		509.085	0.0693102	0.222026	0.141263	0.070501
		508.696	0.0688418	0.22738	0.136802	0.0685784
		508.308	0.0683898	0.232663	0.132479	0.0667022
		507.92	0.0679644	0.237825	0.128289	0.0648731
		507.7	0.0675748	0.242813	0.124222	0.0630915
		507.533	0.0672289	0.247572	0.120271	0.0613581
		507.147	0.0671569	0.248618	0.119386	0.06097
		506.761	0.0669332	0.252042	0.116428	0.0596736
		506.376	0.066693	0.256162	0.112687	0.0580387
		505.992	0.0665123	0.259872	0.109048	0.0564541
		505.608	0.0663944	0.263115	0.10551	0.0549204
		505.224	0.0663414	0.265836	0.102077	0.053438
		504.841	0.0663542	0.267987	0.0987496	0.0520076
		504.459	0.0664328	0.269528	0.0955286	0.0506295
		504.077	0.0665756	0.270425	0.0924132	0.0493038
		503.696	0.066779	0.270659	0.0894014	0.0480306
		503.316	0.0670382	0.270218	0.0864911	0.0468096
		502.936	0.0673489	0.269103	0.0836794	0.0456403
		502.849	0.0677073	0.267326	0.0809636	0.0445219
		502.556	0.0680624	0.265217	0.0786352	0.0435725
		502.178	0.0681105	0.264911	0.0783411	0.0434532
		501.799	0.0685558	0.261888	0.0758092	0.0424326
		501.422	0.06904	0.258298	0.0733655	0.0414583
		501.045	0.0695602	0.254187	0.0710077	0.0405279
		500.668	0.0701131	0.249608	0.0687334	0.0396388
		500.292	0.0706958	0.244614	0.0665406	0.0387881
		499.917	0.0713054	0.239262	0.0644273	0.0379724
		499.542	0.0719396	0.233608	0.0623913	0.0371885
		499.167	0.0725963	0.227707	0.0604307	0.0364331
		498.794	0.0732741	0.221611	0.0585435	0.0357029
		498.421	0.0739718	0.215369	0.0567277	0.0349952
		498.09	0.074689	0.209027	0.0549813	0.0343073
		498.048	0.0754258	0.202625	0.0533023	0.0336376
		497.676	0.0758354	0.199129	0.0524159	0.0332802
		497.304	0.0761831	0.196199	0.0516884	0.0329848
		496.934	0.0769623	0.189781	0.0501375	0.0323484
		496.563	0.0777653	0.183398	0.0486475	0.0317287
		496.193	0.0785952	0.177073	0.0472162	0.0311264
		495.824	0.0794554	0.170829	0.0458413	0.0305427
		495.455	0.0803505	0.164687	0.0445207	0.0299791
		495.087	0.0812855	0.158668	0.0432522	0.0294371
		494.719	0.0822668	0.152793	0.0420338	0.0289183
		494.352	0.0833015	0.147088	0.0408637	0.0284237
		493.986	0.0843974	0.141572	0.0397403	0.0279545
		493.62	0.085562	0.136265	0.0386622	0.0275111
		493.421	0.0868018	0.131178	0.0376283	0.027094
		493.254	0.0881219	0.126312	0.0366382	0.0267029
		492.889	0.0883995	0.125354	0.036443	0.0266269
		492.525	0.0895276	0.121663	0.0356917	0.0263375
		492.161	0.0910264	0.117219	0.0347886	0.0259966
		491.798	0.0926276	0.112966	0.0339285	0.0256792
		491.435	0.0943414	0.108888	0.0331091	0.0253846
		491.073	0.0961777	0.104972	0.0323245	0.0251125
		490.711	0.0981455	0.101206	0.0315656	0.0248633
		490.35	0.100253	0.0975804	0.0308231	0.0246381
		489.989	0.102509	0.0940874	0.0300932	0.024438
		489.629	0.104918	0.0907204	0.0293791	0.0242644
		489.27	0.107487	0.0874742	0.0286873	0.0241184
		488.911	0.11022	0.084344	0.028024	0.0240013
		488.838	0.113119	0.0813258	0.0273931	0.023914
		488.552	0.11575	0.0788149	0.0268776	0.0238633
		488.194	0.116187	0.0784161	0.0267966	0.0238572
		487.837	0.119422	0.0756114	0.0262352	0.0238317
		487.48	0.122821	0.0729085	0.025709	0.0238377
		487.123	0.126381	0.0703047	0.025218	0.0238756
		486.767	0.130095	0.0677971	0.0247621	0.0239454
		486.412	0.133952	0.065383	0.0243409	0.0240471
		486.057	0.137943	0.0630599	0.0239542	0.0241807
		485.703	0.142051	0.0608254	0.0236018	0.024346
		485.349	0.146261	0.0586771	0.0232833	0.024543
		484.996	0.150553	0.0566128	0.0229982	0.0247714
		484.643	0.154905	0.0546303	0.022746	0.0250311
		484.339	0.159294	0.0527276	0.0225259	0.0253221
		484.29	0.163691	0.0509025	0.0223372	0.0256442
		483.939	0.165968	0.0499852	0.0222513	0.0258237
		483.587	0.168069	0.049153	0.0221788	0.0259976
		483.237	0.172398	0.0474767	0.0220497	0.026382
		482.886	0.176643	0.0458715	0.0219488	0.0267975
		482.537	0.180773	0.0443347	0.021875	0.027244
		482.187	0.184752	0.0428636	0.0218269	0.027721
		481.839	0.188545	0.041455	0.0218035	0.0282284
		481.49	0.192115	0.0401053	0.0218038	0.0287654
		481.143	0.195427	0.0388106	0.0218268	0.0293313
		480.795	0.198444	0.0375665	0.0218716	0.029925
		480.449	0.201134	0.0363687	0.0219378	0.0305453
		480.102	0.203463	0.0352132	0.0220248	0.0311907
		479.923	0.205404	0.0340968	0.0221325	0.0318597
		479.757	0.206933	0.0330173	0.0222607	0.0325506
		479.412	0.207159	0.0328298	0.0222856	0.0326751
		479.067	0.208018	0.0319741	0.0224099	0.0332617
		478.723	0.208583	0.0309679	0.0225803	0.0339915
		478.379	0.20859	0.0300002	0.0227726	0.0347386
		478.036	0.208102	0.0290732	0.0229878	0.035502
		477.693	0.207138	0.0281891	0.0232271	0.0362807
		477.351	0.205697	0.0273496	0.0234914	0.0370742
		477.009	0.203789	0.0265557	0.0237814	0.0378819
		476.667	0.201439	0.0258079	0.0240958	0.0387036
		476.327	0.198684	0.0251062	0.0244306	0.0395386
		475.986	0.195568	0.0244499	0.0247804	0.0403864
		475.647	0.192143	0.0238383	0.0251422	0.0412457
		475.586	0.188462	0.0232703	0.0255177	0.0421152
		475.307	0.185234	0.0228285	0.0258455	0.042848
		474.968	0.184585	0.022745	0.0259118	0.042993
		474.63	0.180564	0.022261	0.0263282	0.0438769
		474.292	0.176452	0.0218174	0.026769	0.0447646
		473.955	0.172296	0.0214131	0.0272345	0.0456534
		473.618	0.168133	0.0210469	0.0277243	0.0465414
		473.281	0.163998	0.020718	0.0282373	0.0474275
		472.945	0.159914	0.0204253	0.0287726	0.0483115
		472.61	0.1559	0.0201679	0.0293291	0.0491945
		472.275	0.15197	0.019945	0.029906	0.050078
		471.94	0.14813	0.0197557	0.0305024	0.0509636
		471.606	0.144385	0.0195992	0.0311174	0.0518524
		471.327	0.140735	0.0194747	0.0317503	0.0527452
		471.272	0.13718	0.0193814	0.0324005	0.0536424
		470.939	0.13546	0.0193466	0.0327276	0.0540869
		470.607	0.133718	0.0193185	0.0330673	0.0545439
		470.275	0.130344	0.0192853	0.0337504	0.0554496
		469.943	0.127056	0.019281	0.0344492	0.0563592
		469.612	0.123849	0.0193048	0.0351636	0.0572723
		469.281	0.12072	0.019356	0.0358935	0.0581886
		468.95	0.117663	0.0194339	0.0366389	0.0591078
		468.621	0.114673	0.0195377	0.0374	0.0600295
		468.291	0.111746	0.0196669	0.0381771	0.0609535
		467.962	0.108874	0.0198208	0.0389709	0.0618794
		467.634	0.106051	0.0199988	0.0397817	0.0628073
		467.306	0.103272	0.0202004	0.0406103	0.0637368
		467.144	0.100532	0.020425	0.0414573	0.0646681
		466.978	0.0978316	0.0206722	0.0423231	0.0656011
		466.651	0.0974247	0.0207117	0.0424563	0.065743
		466.324	0.0951697	0.0209416	0.043208	0.0665362
		465.998	0.092549	0.0212327	0.0441119	0.0674735
		465.673	0.089973	0.0215452	0.0450344	0.0684138
		465.347	0.0874447	0.0218787	0.0459749	0.0693576
		465.022	0.0849671	0.0222327	0.0469321	0.0703058
		464.698	0.0825423	0.0226069	0.0479047	0.0712596
		464.374	0.0801718	0.023001	0.0488909	0.0722203
		464.051	0.0778566	0.0234146	0.049889	0.0731893
		463.728	0.0755972	0.0238474	0.0508971	0.0741684
		463.405	0.0733943	0.024299	0.0519138	0.0751592
		463.083	0.0712489	0.024769	0.0529374	0.0761636
		463.034	0.0691632	0.0252569	0.0539669	0.0771837
		462.761	0.0675201	0.0256651	0.0548044	0.0780227
		462.44	0.0671414	0.0257624	0.0550012	0.0782211
		462.119	0.0651912	0.0262849	0.0560396	0.0792779
		461.799	0.0633245	0.0268238	0.0570818	0.0803559
		461.479	0.0615519	0.0273783	0.0581275	0.0814567
		461.16	0.0598672	0.0279477	0.0591767	0.0825822
		460.841	0.0582345	0.0285312	0.0602294	0.0837339
		460.522	0.0566135	0.029128	0.0612859	0.0849135
		460.204	0.0549964	0.0297379	0.0623466	0.0861224
		459.886	0.0534007	0.0303616	0.0634118	0.0873621
		459.569	0.0518444	0.031001	0.0644822	0.0886338
		459.252	0.0503377	0.0316597	0.0655585	0.0899386
		458.996	0.048885	0.0323422	0.0666416	0.0912774
		458.936	0.0474871	0.0330528	0.0677326	0.0926506
		458.62	0.0468512	0.033396	0.0682466	0.0933058
		458.305	0.0461438	0.0337939	0.0688327	0.0940587
		457.99	0.0448544	0.034566	0.0699433	0.0955016
		457.675	0.043618	0.035367	0.071066	0.096979
		457.361	0.0424338	0.0361945	0.0722028	0.0984903
		457.047	0.0413009	0.0370458	0.0733554	0.100034
		456.734	0.0402186	0.0379188	0.0745259	0.10161
		456.421	0.0391863	0.0388122	0.0757163	0.103217
		456.108	0.0382034	0.0397255	0.0769287	0.104852
		455.796	0.0372693	0.0406588	0.0781649	0.106515
		455.485	0.0363833	0.0416122	0.0794267	0.108203
		455.173	0.0355449	0.0425864	0.0807156	0.109915
		455.028	0.0347536	0.0435817	0.0820328	0.111648
		454.863	0.0340088	0.0445982	0.0833793	0.113401
		454.552	0.0339178	0.0447284	0.0835518	0.113625
		454.242	0.0333098	0.0456356	0.0847556	0.115172
		453.933	0.0326562	0.0466931	0.086162	0.116957
		453.624	0.0320474	0.04777	0.0875985	0.118752
		453.315	0.0314826	0.0488663	0.0890648	0.120554
		453.007	0.0309612	0.0499819	0.0905603	0.122357
		452.699	0.0304827	0.0511175	0.0920843	0.124157
		452.392	0.0300462	0.0522736	0.0936358	0.12595
		452.085	0.0296511	0.0534511	0.095214	0.127732
		451.778	0.0292967	0.0546504	0.0968177	0.129503
		451.472	0.028982	0.0558719	0.0984457	0.131262
		451.166	0.0287064	0.0571161	0.100097	0.133007
		451.128	0.028469	0.0583831	0.101769	0.134739
		450.861	0.0283088	0.0593936	0.103095	0.136087
		450.556	0.0282688	0.0596731	0.103461	0.136455
		450.252	0.0281049	0.0609859	0.10517	0.138151

## Sheet: Figure 2c
Figure 2c
		Wavelength (nm)	B1_Ag/Al2O3	B2_Ag/Al2O3/SiO2
		750.532	0.709193	0.623282
		749.687	0.710691	0.618904
		748.845	0.712136	0.61442
		748.004	0.713529	0.609829
		747.165	0.714867	0.605133
		746.328	0.71615	0.600331
		745.493	0.717378	0.595423
		744.786	0.718549	0.590409
		744.66	0.719663	0.585289
		743.828	0.720205	0.582656
		742.999	0.720719	0.580062
		742.171	0.721715	0.574729
		741.345	0.722652	0.569288
		740.521	0.723529	0.563739
		739.699	0.724343	0.558081
		738.879	0.725096	0.552314
		738.06	0.725785	0.546435
		737.243	0.72641	0.540443
		736.428	0.726969	0.534338
		735.615	0.727463	0.528118
		734.804	0.727889	0.52178
		734.394	0.728247	0.515323
		733.994	0.728535	0.508744
		733.187	0.728576	0.50765
		732.381	0.728753	0.502041
		731.576	0.728899	0.495212
		730.774	0.728971	0.488252
		729.973	0.728969	0.48116
		729.174	0.728892	0.473932
		728.377	0.728739	0.466565
		727.582	0.72851	0.459055
		726.788	0.728206	0.451401
		725.996	0.727827	0.443599
		725.206	0.727376	0.435648
		724.417	0.726857	0.427548
		724.287	0.726273	0.4193
		723.63	0.725747	0.412402
		722.845	0.725629	0.410904
		722.062	0.724927	0.402362
		721.28	0.724171	0.393677
		720.5	0.723362	0.384851
		719.722	0.722501	0.375883
		718.945	0.721585	0.366776
		718.17	0.720615	0.357528
		717.397	0.719586	0.348139
		716.625	0.718496	0.338608
		715.855	0.717344	0.328936
		715.086	0.716127	0.319123
		714.456	0.714843	0.30917
		714.32	0.713492	0.299079
		713.555	0.712818	0.294177
		712.791	0.712072	0.288853
		712.029	0.710583	0.278499
		711.269	0.709025	0.268021
		710.511	0.707397	0.257428
		709.754	0.7057	0.24673
		708.998	0.703933	0.235938
		708.245	0.702098	0.225065
		707.493	0.700194	0.214128
		706.742	0.698222	0.203143
		705.993	0.696182	0.192131
		705.246	0.694075	0.181115
		704.887	0.691901	0.170119
		704.5	0.68966	0.159172
		703.756	0.689343	0.157654
		703.013	0.687354	0.148305
		702.272	0.684982	0.137551
		701.533	0.682546	0.126946
		700.795	0.680046	0.116529
		700.058	0.677482	0.106343
		699.324	0.674856	0.0964311
		698.59	0.672168	0.086841
		697.858	0.66942	0.0776213
		697.128	0.666613	0.0688223
		696.4	0.66375	0.0604961
		695.672	0.66083	0.0526953
		695.571	0.657858	0.0454725
		694.947	0.655451	0.0401619
		694.223	0.654835	0.0388802
		693.5	0.651764	0.0329692
		692.779	0.648648	0.0277886
		692.059	0.645489	0.0233843
		691.341	0.642291	0.0197985
		690.624	0.639055	0.0170687
		689.909	0.635784	0.0152269
		689.195	0.632481	0.0142986
		688.483	0.629146	0.0143027
		687.772	0.625782	0.0152505
		687.063	0.62239	0.0171457
		686.499	0.61897	0.0199839
		686.355	0.615523	0.0237529
		685.649	0.613944	0.0257738
		684.944	0.612051	0.0284324
		684.241	0.608552	0.033995
		683.539	0.605029	0.0404061
		682.838	0.601481	0.047625
		682.139	0.597909	0.0556051
		681.441	0.594314	0.0642954
		680.745	0.590696	0.0736408
		680.05	0.587055	0.0835838
		679.356	0.583394	0.0940648
		678.664	0.579711	0.105024
		677.974	0.57601	0.116402
		677.66	0.57229	0.128141
		677.285	0.568552	0.140189
		676.597	0.568125	0.141578
		675.91	0.564796	0.152496
		675.225	0.561023	0.165024
		674.542	0.557224	0.177752
		673.859	0.55338	0.190683
		673.178	0.549417	0.203856
		672.499	0.545061	0.217281
		671.821	0.539313	0.230243
		671.144	0.531992	0.240602
		670.469	0.528558	0.25037
		669.794	0.526263	0.261553
		669.122	0.523278	0.273243
		669.045	0.519853	0.284911
		668.45	0.517046	0.293796
		667.78	0.5162	0.296393
		667.112	0.512419	0.307636
		666.444	0.50856	0.318621
		665.778	0.504648	0.329336
		665.114	0.500699	0.339776
		664.45	0.496722	0.349936
		663.788	0.492722	0.359816
		663.128	0.488705	0.369416
		662.468	0.484672	0.378736
		661.81	0.480627	0.387778
		661.153	0.476572	0.396546
		660.647	0.472508	0.405044
		660.498	0.468437	0.413277
		659.844	0.466683	0.416739
		659.191	0.46436	0.421249
		658.539	0.460279	0.428967
		657.889	0.456194	0.436436
		657.24	0.452106	0.443664
		656.592	0.448017	0.450657
		655.946	0.443928	0.457422
		655.301	0.439839	0.463966
		654.657	0.435752	0.470296
		654.014	0.431666	0.476419
		653.373	0.427585	0.482341
		652.732	0.423507	0.488071
		652.457	0.419434	0.493615
		652.094	0.415367	0.49898
		651.456	0.415007	0.499447
		650.819	0.411307	0.504172
		650.184	0.407254	0.509198
		649.55	0.403209	0.514065
		648.918	0.399173	0.518778
		648.286	0.395146	0.523344
		647.656	0.391131	0.527768
		647.027	0.387126	0.532057
		646.399	0.383134	0.536217
		645.773	0.379155	0.540251
		645.147	0.375189	0.544167
		644.523	0.371239	0.547968
		644.468	0.367305	0.551661
		643.9	0.364378	0.55435
		643.279	0.363388	0.555248
		642.658	0.35949	0.558736
		642.039	0.355611	0.562128
		641.421	0.351753	0.565427
		640.804	0.347917	0.568637
		640.188	0.344104	0.57176
		639.573	0.340315	0.574801
		638.96	0.336551	0.577759
		638.348	0.332813	0.580638
		637.737	0.3291	0.583438
		637.127	0.325413	0.58616
		636.672	0.321751	0.588805
		636.518	0.318114	0.591372
		635.91	0.316647	0.59239
		635.304	0.314499	0.593862
		634.699	0.310907	0.596274
		634.095	0.307336	0.598606
		633.492	0.303785	0.600857
		632.89	0.300253	0.603026
		632.289	0.29674	0.605109
		631.69	0.293245	0.607105
		631.091	0.289768	0.60901
		630.494	0.28631	0.610822
		629.898	0.282872	0.612539
		629.303	0.279453	0.614157
		629.062	0.276056	0.615676
		628.709	0.27268	0.617094
		628.116	0.272467	0.61718
		627.525	0.269327	0.618409
		626.934	0.265996	0.61962
		626.345	0.262688	0.620728
		625.757	0.259403	0.621731
		625.169	0.256141	0.622628
		624.583	0.252902	0.623419
		623.998	0.249686	0.624101
		623.414	0.246492	0.624674
		622.832	0.243321	0.625135
		622.25	0.240172	0.625481
		621.669	0.237046	0.62571
		621.633	0.23394	0.625818
		621.09	0.231713	0.62582
		620.511	0.230857	0.625804
		619.934	0.227794	0.625662
		619.358	0.224753	0.62539
		618.782	0.221732	0.624984
		618.208	0.218732	0.62444
		617.635	0.215753	0.623755
		617.063	0.212794	0.622924
		616.492	0.209855	0.621945
		615.922	0.206937	0.620812
		615.353	0.204038	0.619524
		614.785	0.201159	0.618077
		614.376	0.198299	0.616466
		614.218	0.195458	0.614691
		613.653	0.194385	0.613973
		613.088	0.192637	0.612749
		612.524	0.189835	0.610637
		611.962	0.187052	0.608356
		611.4	0.184289	0.605907
		610.839	0.181546	0.60329
		610.28	0.178824	0.600507
		609.721	0.176127	0.597561
		609.164	0.173457	0.594452
		608.607	0.170818	0.591174
		608.052	0.168213	0.587721
		607.497	0.16564	0.584081
		607.287	0.163098	0.580243
		606.944	0.160582	0.576201
		606.392	0.160487	0.576043
		605.84	0.158086	0.571951
		605.29	0.155608	0.567494
		604.74	0.153147	0.562831
		604.192	0.150702	0.557966
		603.644	0.148274	0.552903
		603.098	0.145864	0.547645
		602.553	0.143473	0.542196
		602.008	0.141102	0.53656
		601.465	0.138751	0.530741
		600.922	0.136421	0.524743
		600.38	0.134113	0.51857
		600.36	0.131825	0.512227
		599.84	0.130246	0.507712
		599.3	0.12956	0.505718
		598.762	0.127318	0.499048
		598.224	0.125097	0.492222
		597.687	0.122899	0.485246
		597.152	0.120724	0.478125
		596.617	0.118572	0.470866
		596.083	0.116443	0.463475
		595.55	0.114338	0.455957
		595.018	0.112255	0.448321
		594.487	0.110196	0.440573
		593.957	0.108161	0.432719
		593.589	0.10615	0.424768
		593.428	0.104162	0.416726
		592.9	0.103464	0.413856
		592.373	0.102199	0.408602
		591.847	0.10026	0.400402
		591.321	0.0983449	0.392135
		590.797	0.0964545	0.383809
		590.274	0.0945888	0.37543
		589.751	0.0927479	0.367006
		589.23	0.0909322	0.358543
		588.709	0.0891417	0.350048
		588.189	0.087377	0.34152
		587.67	0.0856388	0.332943
		587.152	0.0839305	0.324259
		586.969	0.0823004	0.315523
		586.635	0.0804612	0.307017
		586.119	0.0804408	0.30691
		585.604	0.0788766	0.298538
		585.09	0.0772872	0.290177
		584.576	0.0757122	0.281866
		584.064	0.07416	0.273469
		583.552	0.0726333	0.265092
		583.042	0.0711335	0.256755
		582.532	0.0696612	0.248466
		582.023	0.0682169	0.240232
		581.515	0.0668012	0.232057
		581.008	0.0654145	0.223947
		580.502	0.0640573	0.215907
		580.495	0.06273	0.207939
		579.996	0.0618567	0.202638
		579.492	0.0614333	0.20005
		578.988	0.0601675	0.192242
		578.485	0.0589332	0.184518
		577.983	0.0577311	0.176883
		577.482	0.0565617	0.169339
		576.982	0.0554256	0.161889
		576.483	0.0543236	0.154535
		575.985	0.0532564	0.147281
		575.487	0.0522247	0.140129
		574.99	0.0512292	0.133081
		574.495	0.0502709	0.126139
		574.162	0.0493505	0.119306
		574	0.0484689	0.112584
		573.505	0.0481874	0.110396
		573.012	0.0476271	0.105975
		572.52	0.0468261	0.0994817
		572.028	0.0460669	0.0931071
		571.538	0.0453506	0.0868541
		571.048	0.0446782	0.0807259
		570.559	0.0440511	0.0747264
		570.07	0.0434703	0.0688602
		569.583	0.0429373	0.0631327
		569.096	0.0424534	0.0575502
		568.611	0.0420201	0.0521206
		568.126	0.0416388	0.0468532
		567.966	0.0413113	0.0417597
		567.642	0.0410423	0.0369151
		567.159	0.0410392	0.0368542
		566.676	0.0408242	0.0321542
		566.195	0.0406683	0.027681
		565.714	0.0405735	0.0234615
		565.234	0.0405418	0.0195287
		564.755	0.0405755	0.0159239
		564.276	0.0406768	0.0126987
		563.799	0.0408481	0.00991828
		563.322	0.041092	0.00766449
		562.846	0.0414111	0.00604145
		562.371	0.0418082	0.00518183
		561.903	0.0422862	0.0052556
		561.897	0.0428481	0.00648145
		561.423	0.0432568	0.00801383
		560.951	0.0434969	0.00914173
		560.479	0.044236	0.0136018
		560.007	0.0450686	0.020334
		559.537	0.0459984	0.0299466
		559.068	0.0470289	0.0432134
		558.599	0.0481638	0.0610969
		558.131	0.049407	0.0847436
		557.664	0.0507625	0.11541
		557.197	0.0522342	0.154246
		556.732	0.0538264	0.201834
		556.267	0.0555434	0.257411
		555.967	0.0573897	0.317886
		555.803	0.0593696	0.377252
		555.339	0.0599982	0.393845
		554.877	0.0614877	0.427348
		554.415	0.0637483	0.460503
		553.954	0.0661553	0.472791
		553.494	0.068711	0.465456
		553.034	0.0714147	0.443539
		552.576	0.0742589	0.413191
		552.118	0.077223	0.379639
		551.661	0.0802756	0.346444
		551.204	0.0834267	0.315626
		550.749	0.0867789	0.28811
		550.294	0.090398	0.264147
		550.156	0.0942492	0.243621
		549.84	0.098133	0.22685
		549.386	0.0982896	0.226243
		548.933	0.1025	0.211655
		548.482	0.106873	0.199488
		548.03	0.111406	0.189391
		547.58	0.116095	0.18104
		547.13	0.120938	0.174144
		546.681	0.125928	0.168446
		546.233	0.131059	0.163716
		545.786	0.136321	0.159755
		545.339	0.141706	0.156391
		544.893	0.147201	0.153477
		544.464	0.152793	0.15089
		544.447	0.158468	0.148526
		544.003	0.162022	0.147135
		543.559	0.164209	0.146303
		543.116	0.17	0.144157
		542.674	0.175822	0.142037
		542.232	0.181657	0.139907
		541.791	0.187487	0.137742
		541.351	0.193294	0.135526
		540.911	0.199061	0.133251
		540.472	0.204771	0.130916
		540.034	0.210412	0.128522
		539.597	0.215974	0.126074
		539.16	0.221449	0.123581
		538.89	0.226835	0.121051
		538.724	0.232133	0.118494
		538.289	0.233594	0.117779
		537.854	0.23735	0.11592
		537.42	0.242498	0.113339
		536.987	0.247593	0.110761
		536.555	0.252657	0.108195
		536.123	0.257714	0.105648
		535.692	0.262792	0.103129
		535.262	0.26792	0.100645
		534.832	0.273127	0.098201
		534.403	0.278438	0.0958036
		533.975	0.283876	0.0934573
		533.547	0.289457	0.0911665
		533.428	0.295186	0.0889348
		533.12	0.300685	0.0869007
		532.694	0.301061	0.0867653
		532.268	0.307067	0.0846604
		531.843	0.313177	0.0826223
		531.419	0.319349	0.0806523
		530.995	0.325533	0.0787515
		530.573	0.331663	0.0769205
		530.15	0.337669	0.0751597
		529.729	0.343469	0.073469
		529.308	0.348981	0.0718484
		528.888	0.354123	0.0702978
		528.468	0.358812	0.0688169
		528.076	0.362975	0.0674056
		528.049	0.366544	0.0660639
		527.631	0.368363	0.0652986
		527.214	0.369465	0.0647916
		526.797	0.371691	0.0635892
		526.38	0.373193	0.0624569
		525.965	0.373949	0.0613953
		525.55	0.373954	0.0604053
		525.136	0.373211	0.0594876
		524.722	0.371736	0.0586434
		524.309	0.369555	0.0578739
		523.897	0.3667	0.0571805
		523.485	0.363211	0.056565
		523.074	0.359134	0.0560293
		522.83	0.354519	0.0555757
		522.664	0.349417	0.055207
		522.254	0.348055	0.0551274
		521.845	0.343882	0.0549263
		521.437	0.337967	0.0547375
		521.029	0.331723	0.0546452
		520.622	0.325202	0.0546548
		520.215	0.318451	0.0547725
		519.809	0.311514	0.0550056
		519.404	0.304435	0.0553627
		518.999	0.297252	0.0558536
		518.595	0.289999	0.0564901
		518.192	0.28271	0.0572854
		517.789	0.275412	0.0582552
		517.687	0.268132	0.0594176
		517.387	0.261533	0.0606625
		516.986	0.260893	0.0607937
		516.585	0.253715	0.062408
		516.185	0.246616	0.064289
		515.785	0.23961	0.0664696
		515.386	0.23271	0.0689882
		514.988	0.225926	0.0718887
		514.59	0.219266	0.0752214
		514.193	0.212739	0.0790431
		513.796	0.206349	0.0834168
		513.4	0.200101	0.0884099
		513.005	0.194	0.0940913
		512.645	0.188047	0.100525
		512.61	0.182245	0.107758
		512.216	0.179008	0.112242
		511.822	0.176594	0.115803
		511.43	0.171096	0.124606
		511.037	0.165749	0.134009
		510.646	0.160553	0.143697
		510.254	0.155509	0.153141
		509.864	0.150613	0.161574
		509.474	0.145865	0.168023
		509.085	0.141263	0.171452
		508.696	0.136802	0.171013
		508.308	0.132479	0.166339
		507.92	0.128289	0.157715
		507.7	0.124222	0.146025
		507.533	0.120271	0.132482
		507.147	0.119386	0.129267
		506.761	0.116428	0.118303
		506.376	0.112687	0.104466
		505.992	0.109048	0.091617
		505.608	0.10551	0.0800929
		505.224	0.102077	0.0700014
		504.841	0.0987496	0.061304
		504.459	0.0955286	0.0538844
		504.077	0.0924132	0.0475936
		503.696	0.0894014	0.0422777
		503.316	0.0864911	0.037792
		502.936	0.0836794	0.0340076
		502.849	0.0809636	0.0308131
		502.556	0.0786352	0.0283991
		502.178	0.0783411	0.0281139
		501.799	0.0758092	0.0258307
		501.422	0.0733655	0.0238972
		501.045	0.0710077	0.0222584
		500.668	0.0687334	0.0208686
		500.292	0.0665406	0.0196898
		499.917	0.0644273	0.0186903
		499.542	0.0623913	0.0178439
		499.167	0.0604307	0.0171284
		498.794	0.0585435	0.0165257
		498.421	0.0567277	0.0160202
		498.09	0.0549813	0.0155991
		498.048	0.0533023	0.0152515
		497.676	0.0524159	0.0150899
		497.304	0.0516884	0.0149683
		496.934	0.0501375	0.014742
		496.563	0.0486475	0.0145662
		496.193	0.0472162	0.0144356
		495.824	0.0458413	0.0143461
		495.455	0.0445207	0.0142942
		495.087	0.0432522	0.0142775
		494.719	0.0420338	0.0142941
		494.352	0.0408637	0.0143428
		493.986	0.0397403	0.0144228
		493.62	0.0386622	0.014533
		493.421	0.0376283	0.0146716
		493.254	0.0366382	0.0148354
		492.889	0.036443	0.0148713
		492.525	0.0356917	0.0150207
		492.161	0.0347886	0.0152242
		491.798	0.0339285	0.0154442
		491.435	0.0331091	0.0156801
		491.073	0.0323245	0.015932
		490.711	0.0315656	0.0162001
		490.35	0.0308231	0.0164841
		489.989	0.0300932	0.0167834
		489.629	0.0293791	0.0170975
		489.27	0.0286873	0.0174254
		488.911	0.028024	0.0177662
		488.838	0.0273931	0.0181191
		488.552	0.0268776	0.0184318
		488.194	0.0267966	0.0184831
		487.837	0.0262352	0.0188575
		487.48	0.025709	0.0192415
		487.123	0.025218	0.0196346
		486.767	0.0247621	0.0200361
		486.412	0.0243409	0.0204456
		486.057	0.0239542	0.0208627
		485.703	0.0236018	0.0212874
		485.349	0.0232833	0.0217193
		484.996	0.0229982	0.0221586
		484.643	0.022746	0.0226054
		484.339	0.0225259	0.0230599
		484.29	0.0223372	0.0235224
		483.939	0.0222513	0.0237659
		483.587	0.0221788	0.0239936
		483.237	0.0220497	0.0244739
		482.886	0.0219488	0.024964
		482.537	0.021875	0.0254647
		482.187	0.0218269	0.0259767
		481.839	0.0218035	0.0265008
		481.49	0.0218038	0.0270377
		481.143	0.0218268	0.0275882
		480.795	0.0218716	0.0281526
		480.449	0.0219378	0.0287315
		480.102	0.0220248	0.0293249

## Sheet: Figure 3a
Figure 3a
		Wavelength (nm)	q=30o	q=45o	q=55o
		750.532	0.0932714	0.708973	0.779603
		749.687	0.0938709	0.710469	0.777857
		748.845	0.0944757	0.711913	0.776089
		748.004	0.0950859	0.713303	0.774302
		747.165	0.0957013	0.71464	0.772494
		746.328	0.0963222	0.715921	0.770666
		745.493	0.0969486	0.717147	0.768818
		744.786	0.0975804	0.718316	0.766951
		744.66	0.0982178	0.719428	0.765064
		743.828	0.0985426	0.719969	0.764102
		742.999	0.0988607	0.720482	0.763159
		742.171	0.0995093	0.721477	0.761234
		741.345	0.100164	0.722412	0.759291
		740.521	0.100824	0.723286	0.75733
		739.699	0.101489	0.724099	0.755351
		738.879	0.102161	0.724849	0.753354
		738.06	0.102838	0.725536	0.751339
		737.243	0.103522	0.726159	0.749306
		736.428	0.104211	0.726717	0.747255
		735.615	0.104906	0.727209	0.745187
		734.804	0.105608	0.727633	0.743101
		734.394	0.106315	0.727989	0.740997
		733.994	0.107028	0.728276	0.738876
		733.187	0.107146	0.728316	0.738525
		732.381	0.107748	0.728492	0.736736
		731.576	0.108474	0.728636	0.734577
		730.774	0.109207	0.728707	0.7324
		729.973	0.109947	0.728703	0.730204
		729.174	0.110693	0.728624	0.727988
		728.377	0.111447	0.728469	0.725752
		727.582	0.112209	0.728238	0.723497
		726.788	0.11298	0.727932	0.721223
		725.996	0.11376	0.727552	0.71893
		725.206	0.114549	0.727099	0.71662
		724.417	0.115349	0.726578	0.714294
		724.287	0.11616	0.725993	0.711955
		723.63	0.116836	0.725465	0.710023
		722.845	0.116982	0.725346	0.709606
		722.062	0.117815	0.724643	0.707249
		721.28	0.118659	0.723885	0.704886
		720.5	0.119513	0.723074	0.702518
		719.722	0.120377	0.722211	0.700148
		718.945	0.121251	0.721294	0.697774
		718.17	0.122133	0.720321	0.695396
		717.397	0.123024	0.71929	0.693015
		716.625	0.123923	0.718199	0.690628
		715.855	0.12483	0.717045	0.688235
		715.086	0.125745	0.715825	0.685834
		714.456	0.126668	0.71454	0.683426
		714.32	0.1276	0.713187	0.68101
		713.555	0.128051	0.712511	0.679844
		712.791	0.128539	0.711765	0.678585
		712.029	0.129487	0.710274	0.67615
		711.269	0.130444	0.708714	0.673706
		710.511	0.131409	0.707085	0.671253
		709.754	0.132383	0.705386	0.66879
		708.998	0.133366	0.703618	0.666317
		708.245	0.134358	0.70178	0.663835
		707.493	0.135359	0.699875	0.661343
		706.742	0.136369	0.697901	0.658842
		705.993	0.137389	0.695859	0.656332
		705.246	0.138419	0.693751	0.653812
		704.887	0.139458	0.691575	0.651283
		704.5	0.140508	0.689333	0.648745
		703.756	0.140655	0.689015	0.648391
		703.013	0.141568	0.687025	0.646198
		702.272	0.142638	0.684651	0.643641
		701.533	0.143719	0.682213	0.641076
		700.795	0.144811	0.679711	0.638501
		700.058	0.145914	0.677146	0.635918
		699.324	0.147029	0.674518	0.633326
		698.59	0.148157	0.671829	0.630725
		697.858	0.149297	0.66908	0.628116
		697.128	0.150451	0.666272	0.625498
		696.4	0.151618	0.663407	0.622874
		695.672	0.1528	0.660486	0.620242
		695.571	0.153996	0.657513	0.617604
		694.947	0.154962	0.655105	0.615496
		694.223	0.155208	0.654489	0.614961
		693.5	0.156436	0.651417	0.612313
		692.779	0.15768	0.6483	0.609662
		692.059	0.15894	0.64514	0.607009
		691.341	0.160217	0.64194	0.604354
		690.624	0.161511	0.638703	0.601699
		689.909	0.162822	0.635431	0.599044
		689.195	0.164151	0.632125	0.596391
		688.483	0.165496	0.628789	0.593739
		687.772	0.166859	0.625423	0.591089
		687.063	0.16824	0.622028	0.588442
		686.499	0.169638	0.618606	0.585798
		686.355	0.171054	0.615156	0.583157
		685.649	0.171705	0.613576	0.581954
		684.944	0.172488	0.611681	0.580518
		684.241	0.17394	0.60818	0.577883
		683.539	0.17541	0.604654	0.57525
		682.838	0.176899	0.601104	0.57262
		682.139	0.178408	0.597529	0.569993
		681.441	0.179936	0.593932	0.567368
		680.745	0.181484	0.590311	0.564746
		680.05	0.183054	0.586669	0.562127
		679.356	0.184646	0.583005	0.559511
		678.664	0.186262	0.579322	0.556897
		677.974	0.187903	0.575619	0.554287
		677.66	0.189572	0.571899	0.55168
		677.285	0.191273	0.568163	0.549076
		676.597	0.191469	0.567736	0.54878
		675.91	0.193012	0.564411	0.546477
		675.225	0.194798	0.560644	0.543881
		674.542	0.196653	0.556859	0.541287
		673.859	0.198616	0.55304	0.538686
		673.178	0.200799	0.549128	0.536041
		672.499	0.203571	0.544848	0.533174
		671.821	0.207883	0.538702	0.529163
		671.144	0.204053	0.531074	0.524128
		670.469	0.205451	0.528119	0.522827
		669.794	0.207613	0.525888	0.521219
		669.122	0.209711	0.522896	0.519077
		669.045	0.211767	0.51946	0.516713
		668.45	0.213343	0.516646	0.514816
		667.78	0.213808	0.515798	0.514249
		667.112	0.21585	0.512011	0.511733
		666.444	0.217904	0.508148	0.509187
		665.778	0.219973	0.504234	0.506622
		665.114	0.222061	0.500282	0.504046
		664.45	0.224172	0.496304	0.501461
		663.788	0.226307	0.492303	0.498869
		663.128	0.228466	0.488285	0.496273
		662.468	0.230651	0.484252	0.493673
		661.81	0.232864	0.480207	0.49107
		661.153	0.235103	0.476152	0.488465
		660.647	0.23737	0.472087	0.485858
		660.498	0.239665	0.468016	0.483249
		659.844	0.240662	0.466262	0.482126
		659.191	0.241989	0.463939	0.480639
		658.539	0.244341	0.459857	0.478027
		657.889	0.246721	0.455771	0.475415
		657.24	0.24913	0.451682	0.472802
		656.592	0.251567	0.447592	0.470188
		655.946	0.254032	0.443501	0.467573
		655.301	0.256526	0.439411	0.464959
		654.657	0.259047	0.435322	0.462344
		654.014	0.261597	0.431235	0.459729
		653.373	0.264175	0.427151	0.457114
		652.732	0.26678	0.423071	0.4545
		652.457	0.269414	0.418995	0.451887
		652.094	0.272075	0.414926	0.449274
		651.456	0.272313	0.414566	0.449043
		650.819	0.274766	0.410863	0.446663
		650.184	0.277485	0.406807	0.444052
		649.55	0.280233	0.40276	0.441443
		648.918	0.283011	0.398721	0.438836
		648.286	0.285819	0.394693	0.436231
		647.656	0.288659	0.390675	0.433628
		647.027	0.291531	0.386668	0.431028
		646.399	0.294437	0.382674	0.42843
		645.773	0.297377	0.378693	0.425836
		645.147	0.300352	0.374727	0.423245
		644.523	0.303364	0.370775	0.420658
		644.468	0.306414	0.36684	0.418075
		643.9	0.308716	0.363912	0.41615
		643.279	0.309502	0.362922	0.415498
		642.658	0.31263	0.359022	0.412925
		642.039	0.315799	0.355142	0.410358
		641.421	0.319009	0.351283	0.407798
		640.804	0.32226	0.347446	0.405244
		640.188	0.325553	0.343631	0.402697
		639.573	0.328888	0.339841	0.400158
		638.96	0.332263	0.336075	0.397626
		638.348	0.335679	0.332334	0.395103
		637.737	0.339135	0.328618	0.392587
		637.127	0.342628	0.324927	0.39008
		636.672	0.346157	0.321261	0.38758
		636.518	0.349721	0.317619	0.385088
		635.91	0.351173	0.316151	0.38408
		635.304	0.353316	0.314	0.382603
		634.699	0.35694	0.310404	0.380124
		634.095	0.36059	0.306828	0.377651
		633.492	0.364263	0.303273	0.375183
		632.89	0.367955	0.299737	0.37272
		632.289	0.371663	0.296221	0.37026
		631.69	0.37538	0.292723	0.367804
		631.091	0.379104	0.289245	0.365351
		630.494	0.382829	0.285785	0.3629
		629.898	0.386549	0.282346	0.360451
		629.303	0.390258	0.278926	0.358005
		629.062	0.393951	0.275527	0.355561
		628.709	0.397621	0.272149	0.353121
		628.116	0.397853	0.271935	0.352966
		627.525	0.401263	0.268792	0.350683
		626.934	0.40487	0.265458	0.34825
		626.345	0.408437	0.262146	0.34582
		625.757	0.41196	0.258858	0.343395
		625.169	0.415433	0.255592	0.340975
		624.583	0.418853	0.25235	0.338559
		623.998	0.422215	0.249131	0.336149
		623.414	0.425516	0.245935	0.333743
		622.832	0.42875	0.242761	0.331341
		622.25	0.431913	0.23961	0.328944
		621.669	0.434999	0.236481	0.32655
		621.633	0.438002	0.233374	0.32416
		621.09	0.440112	0.231145	0.322437
		620.511	0.440913	0.230288	0.321773
		619.934	0.443725	0.227223	0.319388
		619.358	0.446428	0.22418	0.317006
		618.782	0.449013	0.221156	0.314625
		618.208	0.451468	0.218154	0.312246
		617.635	0.453784	0.215171	0.309869
		617.063	0.455949	0.212209	0.307492
		616.492	0.457952	0.209266	0.305117
		615.922	0.459781	0.206344	0.302741
		615.353	0.461426	0.20344	0.300366
		614.785	0.462876	0.200556	0.297991
		614.376	0.464119	0.197692	0.295616
		614.218	0.465148	0.194846	0.29324
		613.653	0.465481	0.19377	0.292338
		613.088	0.465954	0.192019	0.290864
		612.524	0.466529	0.189212	0.288488
		611.962	0.466869	0.186423	0.286112
		611.4	0.46697	0.183655	0.283737
		610.839	0.466827	0.180907	0.281364
		610.28	0.466438	0.178181	0.278995
		609.721	0.465795	0.17548	0.276633
		609.164	0.464886	0.172807	0.27428
		608.607	0.463694	0.170164	0.271936
		608.052	0.462197	0.167554	0.269603
		607.497	0.460373	0.164976	0.267278
		607.287	0.458203	0.162427	0.264957
		606.944	0.455673	0.159903	0.262638
		606.392	0.45557	0.159808	0.26255
		605.84	0.452777	0.157401	0.260318
		605.29	0.449515	0.154917	0.257995
		604.74	0.44589	0.152449	0.255668
		604.192	0.44191	0.149999	0.253337
		603.644	0.437584	0.147566	0.251003
		603.098	0.43292	0.145151	0.248665
		602.553	0.42793	0.142755	0.246326
		602.008	0.422625	0.140378	0.243984
		601.465	0.417017	0.138021	0.24164
		600.922	0.411117	0.135685	0.239295
		600.38	0.404941	0.13337	0.236949
		600.36	0.398501	0.131077	0.234601
		599.84	0.393871	0.129493	0.232966
		599.3	0.391814	0.128805	0.232253
		598.762	0.384895	0.126556	0.229904
		598.224	0.377762	0.124328	0.227554
		597.687	0.370432	0.122123	0.225203
		597.152	0.362923	0.119941	0.222851
		596.617	0.355253	0.117781	0.220499
		596.083	0.347441	0.115644	0.218146
		595.55	0.339507	0.11353	0.215792
		595.018	0.33147	0.11144	0.213437
		594.487	0.323349	0.109373	0.211081
		593.957	0.315163	0.107329	0.208724
		593.589	0.30693	0.105309	0.206366
		593.428	0.298668	0.103312	0.204007
		592.9	0.295737	0.102611	0.203171
		592.373	0.290397	0.10134	0.201647
		591.847	0.282131	0.0993914	0.199285
		591.321	0.273889	0.0974671	0.196922
		590.797	0.265685	0.0955671	0.194557
		590.274	0.257534	0.0936916	0.19219
		589.751	0.249448	0.0918408	0.189822
		589.23	0.241439	0.0900151	0.187451
		588.709	0.233513	0.0882147	0.185076
		588.189	0.225672	0.0864404	0.182698
		587.67	0.2179	0.0846937	0.180311
		587.152	0.210165	0.0829804	0.177905
		586.969	0.202346	0.0813514	0.175454
		586.635	0.195069	0.079477	0.17304
		586.119	0.194981	0.0794555	0.17301
		585.604	0.188188	0.0778563	0.170767
		585.09	0.181377	0.0762892	0.168426
		584.576	0.174655	0.0747003	0.166052
		584.064	0.168056	0.0731338	0.163668
		583.552	0.161605	0.0715933	0.161279
		583.042	0.155311	0.0700799	0.158887
		582.532	0.149183	0.0685939	0.156492
		582.023	0.143223	0.067136	0.154094
		581.515	0.137436	0.0657064	0.151693
		581.008	0.131821	0.0643056	0.149291
		580.502	0.12638	0.0629342	0.146886
		580.495	0.121113	0.0615924	0.144479
		579.996	0.117675	0.0607091	0.142863
		579.492	0.116018	0.0602808	0.14207
		578.988	0.111094	0.0589999	0.139659
		578.485	0.106341	0.0577502	0.137247
		577.983	0.101756	0.0565324	0.134834
		577.482	0.0973371	0.0553469	0.132419
		576.982	0.0930821	0.0541944	0.130004
		576.483	0.0889885	0.0530756	0.127588
		575.985	0.0850534	0.0519913	0.125173
		575.487	0.081274	0.050942	0.122758
		574.99	0.0776475	0.0499287	0.120344
		574.495	0.0741705	0.0489521	0.117933
		574.162	0.0708401	0.0480131	0.115524
		574	0.067653	0.0471126	0.113119
		573.505	0.0666348	0.0468248	0.112328
		573.012	0.0646058	0.0462515	0.110718
		572.52	0.0616954	0.045431	0.108323
		572.028	0.0589183	0.0446519	0.105935
		571.538	0.0562712	0.0439155	0.103555
		571.048	0.0537507	0.0432229	0.101185
		570.559	0.0513534	0.0425752	0.0988254
		570.07	0.0490759	0.0419737	0.0964792
		569.583	0.0469148	0.0414198	0.0941479
		569.096	0.0448668	0.0409149	0.0918339
		568.611	0.0429285	0.0404604	0.0895393
		568.126	0.0410966	0.0400579	0.0872671
		567.966	0.0393678	0.0397089	0.08502
		567.642	0.0377591	0.0394186	0.0828293
		567.159	0.0377391	0.0394153	0.0828014
		566.676	0.0362074	0.0391787	0.0806149
		566.195	0.0347698	0.039001	0.0784646
		565.714	0.0334233	0.0388844	0.076355
		565.234	0.0321653	0.0388308	0.0742912
		564.755	0.0309932	0.0388424	0.0722787
		564.276	0.0299045	0.0389217	0.0703238
		563.799	0.0288967	0.039071	0.0684336
		563.322	0.0279676	0.039293	0.0666156
		562.846	0.027115	0.0395903	0.0648785
		562.371	0.0263369	0.0399657	0.0632318
		561.903	0.0256311	0.0404222	0.0616859
		561.897	0.0249958	0.040963	0.0602525
		561.423	0.0246222	0.0413583	0.0593928
		560.951	0.024429	0.0415911	0.0589442
		560.479	0.0239291	0.0423101	0.0577751
		560.007	0.0234942	0.0431234	0.0567604
		559.537	0.0231228	0.0440347	0.0559168
		559.068	0.0228131	0.0450477	0.0552625
		558.599	0.0225638	0.0461663	0.0548171
		558.131	0.0223733	0.0473947	0.0546019
		557.664	0.0222401	0.0487369	0.0546398
		557.197	0.0221631	0.0501974	0.0549551
		556.732	0.0221407	0.0517804	0.0555737
		556.267	0.0221718	0.0534906	0.0565229
		555.967	0.0222552	0.0553326	0.0578313
		555.803	0.0223898	0.0573111	0.0595281
		555.339	0.0224406	0.0579399	0.0601251
		554.877	0.0225743	0.0594309	0.0616435
		554.415	0.0228079	0.0616964	0.0642075
		553.954	0.0230894	0.0641121	0.0672496
		553.494	0.023418	0.0666808	0.0707977
		553.034	0.0237928	0.0694029	0.0748773
		552.576	0.0242131	0.0722717	0.0795104
		552.118	0.0246784	0.0752674	0.0847138
		551.661	0.0251884	0.0783588	0.0904985
		551.204	0.0257422	0.0815576	0.0968699
		550.749	0.0263338	0.0849679	0.10383
		550.294	0.0269529	0.0886542	0.111383
		550.156	0.0275988	0.0925813	0.119532
		549.84	0.0282549	0.0965472	0.127934
		549.386	0.0282821	0.0967073	0.128277
		548.933	0.0290795	0.101014	0.137589
		548.482	0.029986	0.105495	0.147412
		548.03	0.0308579	0.110148	0.157663
		547.58	0.0317393	0.114972	0.16825
		547.13	0.0326555	0.119963	0.179072
		546.681	0.0336117	0.125118	0.190028
		546.233	0.0346085	0.130429	0.201009
		545.786	0.035646	0.135891	0.211909
		545.339	0.0367244	0.141492	0.222619
		544.893	0.0378439	0.147224	0.233035
		544.464	0.0390047	0.153072	0.243056
		544.447	0.0402073	0.159024	0.252593
		544.003	0.0409745	0.162761	0.25823
		543.559	0.0414523	0.165064	0.261567
		543.116	0.0427404	0.171174	0.26991
		542.674	0.0440723	0.177338	0.277571
		542.232	0.0454491	0.183537	0.284511
		541.791	0.0468716	0.189751	0.290706
		541.351	0.048341	0.195962	0.296148
		540.911	0.0498584	0.202152	0.300839
		540.472	0.051425	0.208302	0.304793
		540.034	0.0530419	0.214399	0.308032
		539.597	0.0547104	0.220427	0.310588
		539.16	0.0564314	0.226378	0.312498
		538.89	0.058206	0.232244	0.313802
		538.724	0.0600354	0.238023	0.314544
		538.289	0.0605548	0.239617	0.314657
		537.854	0.0619209	0.243717	0.31477
		537.42	0.0638639	0.249331	0.314524
		536.987	0.0658656	0.254877	0.31385
		536.555	0.0679272	0.26037	0.312793
		536.123	0.07005	0.26583	0.311393
		535.692	0.0722347	0.271277	0.309689
		535.262	0.0744825	0.276735	0.307717
		534.832	0.076794	0.282228	0.30551
		534.403	0.0791701	0.287777	0.3031
		533.975	0.081611	0.293402	0.300513
		533.547	0.0841174	0.299113	0.297773
		533.428	0.0866891	0.304917	0.294904
		533.12	0.0891573	0.310433	0.292115
		532.694	0.0893261	0.310808	0.291923
		532.268	0.092028	0.316773	0.288848
		531.843	0.0947936	0.322784	0.285691
		531.419	0.0976218	0.328803	0.282465
		530.995	0.100511	0.334782	0.279177
		530.573	0.103457	0.340659	0.275833
		530.15	0.106458	0.346367	0.272437
		529.729	0.109509	0.351832	0.268991
		529.308	0.112604	0.356975	0.265493
		528.888	0.115737	0.361719	0.261942
		528.468	0.118898	0.365988	0.258333
		528.076	0.122079	0.369715	0.254661
		528.049	0.125265	0.372837	0.250922
		527.631	0.127158	0.374386	0.248663
		527.214	0.128443	0.375304	0.24711
		526.797	0.131596	0.377077	0.243222
		526.38	0.134704	0.378128	0.239256
		525.965	0.137746	0.378443	0.235213
		525.55	0.140698	0.378018	0.231098
		525.136	0.143536	0.376861	0.226917
		524.722	0.146236	0.37499	0.222683
		524.309	0.148768	0.372432	0.218408
		523.897	0.151098	0.369223	0.214108
		523.485	0.153178	0.365402	0.209799
		523.074	0.154949	0.361018	0.205498
		522.83	0.156352	0.35612	0.201218
		522.664	0.157333	0.350759	0.196975
		522.254	0.15751	0.349335	0.195907
		521.845	0.157849	0.344989	0.192779
		521.437	0.15786	0.338862	0.188643
		521.029	0.157336	0.332429	0.184574
		520.622	0.156254	0.325739	0.180581
		520.215	0.1546	0.318839	0.176668
		519.809	0.152371	0.31177	0.17284
		519.404	0.149581	0.304572	0.169098
		518.999	0.146255	0.297284	0.165445
		518.595	0.142434	0.289954	0.16188
		518.192	0.138172	0.282611	0.158403
		517.789	0.133536	0.275274	0.155014
		517.687	0.128601	0.267965	0.151711
		517.387	0.123913	0.261346	0.148776
		516.986	0.12345	0.260706	0.148494
		516.585	0.118167	0.253515	0.145361
		516.185	0.112837	0.24641	0.14231
		515.785	0.10754	0.239405	0.13934
		515.386	0.102349	0.232512	0.136448
		514.988	0.0973305	0.22574	0.133632
		514.59	0.0925388	0.219098	0.130891
		514.193	0.0880192	0.212593	0.128223
		513.796	0.0838058	0.20623	0.125624
		513.4	0.0799232	0.200013	0.123093
		513.005	0.0763865	0.193946	0.120627
		512.645	0.0732033	0.18803	0.118224
		512.61	0.0703742	0.182267	0.115881
		512.216	0.0689194	0.179052	0.114572
		511.822	0.0678946	0.176657	0.113595
		511.43	0.0657555	0.171201	0.111364
		511.037	0.0639444	0.165899	0.109185
		510.646	0.0624462	0.160749	0.107057
		510.254	0.0612441	0.155751	0.104976
		509.864	0.0603202	0.150903	0.10294
		509.474	0.0596563	0.146203	0.100947
		509.085	0.059234	0.141648	0.0989951
		508.696	0.0590356	0.137236	0.0970819
		508.308	0.0590438	0.132962	0.0952056
		507.92	0.0592422	0.128819	0.0933644
		507.7	0.059615	0.1248	0.0915566
		507.533	0.0601476	0.120896	0.0897806
		507.147	0.0602898	0.120021	0.0893803
		506.761	0.060826	0.117099	0.0880349
		506.376	0.0616369	0.113403	0.0863182
		505.992	0.0625678	0.109807	0.0846292
		505.608	0.0636069	0.106311	0.0829667
		505.224	0.0647428	0.102918	0.08133
		504.841	0.0659644	0.0996275	0.0797181
		504.459	0.067261	0.0964408	0.0781307
		504.077	0.068622	0.0933565	0.0765674
		503.696	0.0700369	0.0903721	0.0750284
		503.316	0.0714954	0.0874849	0.0735138
		502.936	0.0729874	0.0846918	0.0720239
		502.849	0.0745027	0.0819896	0.070559
		502.556	0.0758572	0.0796687	0.0692821
		502.178	0.0760318	0.0793752	0.0691194
		501.799	0.0775659	0.0768455	0.0677053
		501.422	0.0790971	0.0743977	0.0663166
		501.045	0.0806188	0.0720292	0.0649532
		500.668	0.0821264	0.0697373	0.0636147
		500.292	0.0836172	0.0675197	0.0623008

## Sheet: Figure 3b
Figure 3b
		Wavelength (nm)	q=30o	q=45o	q=55o
		750.532	0.00380406	0.107014	0.0821791
		749.687	0.00382762	0.107559	0.0822407
		748.845	0.00385227	0.108098	0.0823007
		748.004	0.00387803	0.108632	0.0823592
		747.165	0.0039049	0.109159	0.0824163
		746.328	0.00393289	0.10968	0.0824719
		745.493	0.00396202	0.110195	0.082526
		744.786	0.00399229	0.110703	0.0825788
		744.66	0.00402372	0.111205	0.0826301
		743.828	0.00404008	0.111456	0.0826555
		742.999	0.00405631	0.111699	0.08268
		742.171	0.00409008	0.112186	0.0827285
		741.345	0.00412504	0.112666	0.0827757
		740.521	0.0041612	0.113138	0.0828215
		739.699	0.00419856	0.113602	0.082866
		738.879	0.00423715	0.114058	0.0829091
		738.06	0.00427698	0.114506	0.0829509
		737.243	0.00431805	0.114946	0.0829913
		736.428	0.00436038	0.115377	0.0830304
		735.615	0.00440399	0.115799	0.0830681
		734.804	0.00444888	0.116212	0.0831045
		734.394	0.00449507	0.116616	0.0831396
		733.994	0.00454258	0.11701	0.0831733
		733.187	0.00455053	0.117074	0.0831787
		732.381	0.00459143	0.117395	0.0832056
		731.576	0.00464164	0.117769	0.0832366
		730.774	0.00469323	0.118133	0.0832662
		729.973	0.00474624	0.118487	0.0832945
		729.174	0.00480068	0.11883	0.0833216
		728.377	0.00485662	0.119162	0.0833475
		727.582	0.00491408	0.119484	0.0833724
		726.788	0.00497312	0.119795	0.0833964
		725.996	0.00503379	0.120097	0.0834199
		725.206	0.00509614	0.120388	0.083443
		724.417	0.00516022	0.120671	0.083466
		724.287	0.00522604	0.120945	0.0834893
		723.63	0.00528154	0.121165	0.0835088
		722.845	0.00529364	0.121212	0.0835131
		722.062	0.00536302	0.12147	0.0835374
		721.28	0.00543415	0.121722	0.0835622
		720.5	0.00550703	0.121966	0.0835876
		719.722	0.00558161	0.122202	0.0836133
		718.945	0.0056579	0.12243	0.0836391
		718.17	0.00573586	0.122649	0.0836648
		717.397	0.0058155	0.122858	0.0836902
		716.625	0.00589681	0.123057	0.083715
		715.855	0.00597981	0.123245	0.0837393
		715.086	0.00606452	0.123423	0.0837628
		714.456	0.00615095	0.123588	0.0837856
		714.32	0.00623913	0.123743	0.0838075
		713.555	0.00628218	0.123813	0.0838178
		712.791	0.00632909	0.123885	0.0838287
		712.029	0.00642084	0.124015	0.0838489
		711.269	0.00651443	0.124133	0.0838684
		710.511	0.00660988	0.12424	0.083887
		709.754	0.00670721	0.124334	0.0839049
		708.998	0.00680645	0.124415	0.083922
		708.245	0.00690764	0.124485	0.0839384
		707.493	0.0070108	0.124543	0.083954
		706.742	0.00711595	0.124588	0.083969
		705.993	0.00722313	0.124621	0.0839832
		705.246	0.00733238	0.124642	0.0839969
		704.887	0.00744372	0.124651	0.0840099
		704.5	0.00755719	0.124647	0.0840223
		703.756	0.00757316	0.124646	0.084024
		703.013	0.00767283	0.124632	0.0840342
		702.272	0.00779068	0.124604	0.0840456
		701.533	0.00791079	0.124565	0.0840565
		700.795	0.00803321	0.124513	0.084067
		700.058	0.00815799	0.12445	0.0840772
		699.324	0.00828519	0.124375	0.084087
		698.59	0.00841488	0.124288	0.0840968
		697.858	0.00854712	0.124191	0.0841065
		697.128	0.00868199	0.124082	0.0841162
		696.4	0.00881956	0.123962	0.0841262
		695.672	0.00895989	0.123832	0.0841365
		695.571	0.00910306	0.123693	0.0841473
		694.947	0.00921931	0.123574	0.0841564
		694.223	0.00924913	0.123543	0.0841587
		693.5	0.00939816	0.123385	0.0841709
		692.779	0.00955021	0.123218	0.0841839
		692.059	0.00970532	0.123043	0.0841979
		691.341	0.00986353	0.12286	0.0842129
		690.624	0.0100249	0.122669	0.084229
		689.909	0.0101894	0.122471	0.0842461
		689.195	0.0103571	0.122266	0.0842643
		688.483	0.0105279	0.122054	0.0842836
		687.772	0.0107021	0.121835	0.0843039
		687.063	0.0108795	0.12161	0.0843252
		686.499	0.0110601	0.121377	0.0843474
		686.355	0.0112441	0.121138	0.0843707
		685.649	0.0113291	0.121027	0.0843815
		684.944	0.0114315	0.120893	0.0843948
		684.241	0.0116223	0.120641	0.0844198
		683.539	0.0118166	0.120382	0.0844458
		682.838	0.0120145	0.120117	0.0844727
		682.139	0.012216	0.119846	0.0845006
		681.441	0.0124212	0.119568	0.0845295
		680.745	0.0126303	0.119285	0.0845595
		680.05	0.0128433	0.118996	0.0845907
		679.356	0.0130605	0.118702	0.0846234
		678.664	0.0132819	0.118403	0.0846576
		677.974	0.0135079	0.1181	0.0846938
		677.66	0.0137388	0.117792	0.0847322
		677.285	0.013975	0.117482	0.0847737
		676.597	0.0140022	0.117447	0.0847786
		675.91	0.0142172	0.11717	0.0848191
		675.225	0.0144668	0.116858	0.0848701
		674.542	0.0147259	0.116548	0.0849296
		673.859	0.0149996	0.116241	0.0850032
		673.178	0.0153004	0.115932	0.0851029
		672.499	0.0156678	0.115574	0.0852528
		671.821	0.0161954	0.114878	0.0854522
		671.144	0.0161421	0.113596	0.0850456
		670.469	0.0161752	0.112931	0.0847723
		669.794	0.0164306	0.113182	0.0848412
		669.122	0.0167153	0.112918	0.0849227
		669.045	0.017008	0.112615	0.0849945
		668.45	0.0172374	0.112359	0.0850449
		667.78	0.0173057	0.112281	0.0850592
		667.112	0.0176079	0.111925	0.0851195
		666.444	0.0179151	0.111553	0.0851773
		665.778	0.0182274	0.11117	0.0852337
		665.114	0.0185451	0.110778	0.0852894
		664.45	0.0188685	0.110377	0.0853449
		663.788	0.0191976	0.10997	0.0854007
		663.128	0.0195327	0.109557	0.0854568
		662.468	0.019874	0.109139	0.0855135
		661.81	0.0202215	0.108715	0.0855709
		661.153	0.0205755	0.108287	0.0856291
		660.647	0.0209359	0.107855	0.0856882
		660.498	0.0213031	0.107418	0.0857481
		659.844	0.0214632	0.107229	0.0857742
		659.191	0.021677	0.106978	0.085809
		658.539	0.0220578	0.106534	0.0858709
		657.889	0.0224456	0.106087	0.0859337
		657.24	0.0228404	0.105637	0.0859976
		656.592	0.0232424	0.105184	0.0860625
		655.946	0.0236515	0.104728	0.0861284
		655.301	0.024068	0.104269	0.0861954
		654.657	0.0244919	0.103808	0.0862634
		654.014	0.0249232	0.103345	0.0863326
		653.373	0.025362	0.102881	0.0864028
		652.732	0.0258085	0.102414	0.0864741
		652.457	0.0262626	0.101945	0.0865466
		652.094	0.0267246	0.101475	0.0866203
		651.456	0.0267659	0.101434	0.0866269
		650.819	0.0271945	0.101004	0.0866952
		650.184	0.0276724	0.100532	0.0867714
		649.55	0.0281586	0.100058	0.086849
		648.918	0.0286531	0.099584	0.0869279
		648.286	0.0291562	0.0991091	0.0870084
		647.656	0.029668	0.0986337	0.0870906
		647.027	0.0301889	0.0981582	0.0871744
		646.399	0.030719	0.0976826	0.0872601
		645.773	0.0312587	0.0972074	0.0873478
		645.147	0.0318082	0.0967328	0.0874375
		644.523	0.0323679	0.096259	0.0875295
		644.468	0.0329381	0.0957865	0.0876238
		643.9	0.0333709	0.0954345	0.0876958
		643.279	0.033519	0.0953154	0.0877205
		642.658	0.0341111	0.0948461	0.0878199
		642.039	0.0347145	0.094379	0.087922
		641.421	0.0353297	0.0939143	0.0880268
		640.804	0.0359567	0.0934524	0.0881344
		640.188	0.036596	0.0929934	0.088245
		639.573	0.0372475	0.0925376	0.0883584
		638.96	0.0379116	0.0920851	0.0884747
		638.348	0.0385882	0.091636	0.0885938
		637.737	0.0392774	0.0911903	0.0887158
		637.127	0.0399792	0.0907481	0.0888405
		636.672	0.0406936	0.0903092	0.0889678
		636.518	0.0414204	0.0898734	0.0890978
		635.91	0.0417184	0.0896977	0.0891511
		635.304	0.0421596	0.0894405	0.0892302
		634.699	0.0429109	0.0890102	0.089365
		634.095	0.0436742	0.0885822	0.0895022
		633.492	0.0444491	0.0881563	0.0896416
		632.89	0.0452353	0.087732	0.0897831
		632.289	0.0460325	0.0873091	0.0899266
		631.69	0.0468402	0.0868873	0.090072
		631.091	0.047658	0.0864666	0.0902193
		630.494	0.0484852	0.0860468	0.0903682
		629.898	0.0493215	0.085628	0.0905188
		629.303	0.050166	0.0852104	0.0906708
		629.062	0.0510183	0.0847941	0.0908243
		628.709	0.0518777	0.0843796	0.0909791
		628.116	0.0519323	0.0843534	0.090989
		627.525	0.0527434	0.083967	0.0911353
		626.934	0.053615	0.0835566	0.0912928
		626.345	0.0544918	0.0831488	0.0914516
		625.757	0.0553733	0.0827435	0.0916119
		625.169	0.0562588	0.082341	0.0917737
		624.583	0.0571479	0.0819412	0.0919371
		623.998	0.05804	0.0815439	0.0921022
		623.414	0.0589346	0.0811492	0.0922693
		622.832	0.0598311	0.080757	0.0924385
		622.25	0.0607287	0.0803673	0.09261
		621.669	0.0616268	0.0799803	0.0927838
		621.633	0.0625245	0.079596	0.0929602
		621.09	0.0631715	0.0793205	0.0930892
		620.511	0.0634209	0.0792146	0.0931394
		619.934	0.0643148	0.0788361	0.0933213
		619.358	0.065205	0.0784606	0.0935062
		618.782	0.0660903	0.0780883	0.0936941
		618.208	0.0669692	0.077719	0.0938851
		617.635	0.0678401	0.077353	0.0940792
		617.063	0.0687013	0.0769901	0.0942767
		616.492	0.0695512	0.0766304	0.0944774
		615.922	0.0703879	0.076274	0.0946815
		615.353	0.0712095	0.0759208	0.0948891
		614.785	0.0720142	0.075571	0.0951004
		614.376	0.0728001	0.0752244	0.0953153
		614.218	0.0735652	0.0748811	0.0955342
		613.653	0.07385	0.0747516	0.0956184
		613.088	0.0743079	0.0745412	0.0957571
		612.524	0.0750263	0.0742046	0.0959843
		611.962	0.075719	0.0738715	0.0962158
		611.4	0.0763843	0.0735419	0.0964519
		610.839	0.0770207	0.073216	0.0966926
		610.28	0.0776264	0.0728942	0.0969376
		609.721	0.0781989	0.0725767	0.0971865
		609.164	0.0787351	0.0722643	0.0974386
		608.607	0.0792309	0.0719571	0.0976928
		608.052	0.0796813	0.071655	0.0979481
		607.497	0.0800812	0.071357	0.0982038
		607.287	0.080426	0.0710617	0.0984595
		606.944	0.0807121	0.070768	0.0987154
		606.392	0.0807218	0.0707568	0.0987252
		605.84	0.0809374	0.0704751	0.0989723
		605.29	0.0811008	0.0701832	0.0992307
		604.74	0.081202	0.0698927	0.0994914
		604.192	0.0812411	0.0696043	0.0997549
		603.644	0.0812186	0.0693183	0.100022
		603.098	0.0811348	0.0690352	0.100292
		602.553	0.0809901	0.0687554	0.100565
		602.008	0.0807851	0.0684789	0.100843
		601.465	0.0805203	0.0682059	0.101124
		600.922	0.0801966	0.0679366	0.101409
		600.38	0.0798147	0.0676708	0.101697
		600.36	0.0793757	0.0674087	0.101989
		599.84	0.0790371	0.0672283	0.102195
		599.3	0.0788809	0.0671502	0.102286
		598.762	0.0783318	0.0668955	0.102585
		598.224	0.0777301	0.0666444	0.102889
		597.687	0.0770776	0.0663971	0.103196
		597.152	0.0763763	0.0661535	0.103507
		596.617	0.0756286	0.0659136	0.103822
		596.083	0.0748369	0.0656774	0.104141
		595.55	0.0740036	0.0654451	0.104463
		595.018	0.0731315	0.0652165	0.10479
		594.487	0.0722234	0.0649917	0.10512
		593.957	0.0712821	0.0647707	0.105454
		593.589	0.0703105	0.0645535	0.105792
		593.428	0.0693116	0.0643401	0.106134
		592.9	0.0689515	0.0642654	0.106256
		592.373	0.0682884	0.0641307	0.106479
		591.847	0.0672439	0.0639251	0.106829
		591.321	0.0661812	0.0637234	0.107183
		590.797	0.0651033	0.0635256	0.107542
		590.274	0.0640134	0.0633318	0.107904
		589.751	0.0629147	0.0631419	0.108271
		589.23	0.0618109	0.062956	0.108644
		588.709	0.0607073	0.062774	0.109021
		588.189	0.0596204	0.0625957	0.109405
		587.67	0.0586134	0.0624207	0.109797
		587.152	0.0573125	0.0622467	0.110201
		586.969	0.056069	0.0620686	0.110606
		586.635	0.0549205	0.0619163	0.110956
		586.119	0.0549068	0.0619147	0.11096
		585.604	0.0538528	0.0617738	0.11132
		585.09	0.0527882	0.0616204	0.111726
		584.576	0.0517255	0.0614712	0.112134
		584.064	0.0506698	0.0613271	0.112547
		583.552	0.0496248	0.0611876	0.112966
		583.042	0.0485929	0.0610527	0.113389
		582.532	0.0475761	0.0609224	0.113817
		582.023	0.0465756	0.0607968	0.114249
		581.515	0.0455927	0.0606759	0.114687
		581.008	0.0446284	0.0605597	0.115129
		580.502	0.0436834	0.0604484	0.115577
		580.495	0.0427584	0.060342	0.11603
		579.996	0.0421494	0.0602734	0.116336
		579.492	0.0418541	0.0602405	0.116488
		578.988	0.0409708	0.0601442	0.116951
		578.485	0.040109	0.060053	0.11742
		577.983	0.0392689	0.059967	0.117894
		577.482	0.0384509	0.0598863	0.118373
		576.982	0.037655	0.0598111	0.118859
		576.483	0.0368814	0.0597413	0.11935
		575.985	0.0361302	0.0596772	0.119846
		575.487	0.0354012	0.0596186	0.120349
		574.99	0.0346946	0.0595658	0.120857
		574.495	0.0340101	0.0595188	0.121371
		574.162	0.0333478	0.0594776	0.12189
		574	0.0327073	0.0594423	0.122416
		573.505	0.0325013	0.0594319	0.12259
		573.012	0.0320885	0.0594129	0.122947
		572.52	0.0314912	0.0593896	0.123483
		572.028	0.030915	0.0593723	0.124026
		571.538	0.0303598	0.0593612	0.124574
		571.048	0.029825	0.0593563	0.125128
		570.559	0.0293105	0.0593576	0.125687
		570.07	0.0288158	0.0593653	0.126251
		569.583	0.0283405	0.0593795	0.126821
		569.096	0.0278842	0.0594004	0.127397
		568.611	0.0274465	0.0594281	0.127978
		568.126	0.0270271	0.0594628	0.128565
		567.966	0.0266255	0.0595048	0.129158
		567.642	0.026246	0.0595538	0.12975
		567.159	0.0262413	0.0595544	0.129757
		566.676	0.0258741	0.0596119	0.130363
		566.195	0.0255237	0.0596776	0.130975
		565.714	0.0251897	0.0597519	0.131595
		565.234	0.0248718	0.0598352	0.132223
		564.755	0.0245696	0.0599279	0.132859
		564.276	0.0242828	0.0600304	0.133504
		563.799	0.0240113	0.0601431	0.134158
		563.322	0.0237546	0.0602667	0.134823
		562.846	0.0235126	0.0604015	0.135499
		562.371	0.023285	0.060548	0.136186
		561.903	0.0230714	0.0607069	0.136886
		561.897	0.0228718	0.0608786	0.1376
		561.423	0.0227501	0.0609966	0.138069
		560.951	0.0226857	0.0610638	0.138329
		560.479	0.0225131	0.061263	0.139073
		560.007	0.0223535	0.0614768	0.139835
		559.537	0.0222069	0.061706	0.140615
		559.068	0.0220729	0.0619512	0.141416
		558.599	0.0219513	0.0622131	0.142239
		558.131	0.021842	0.0624925	0.143087
		557.664	0.0217446	0.0627902	0.14396
		557.197	0.021659	0.0631069	0.144863
		556.732	0.0215851	0.0634437	0.145798
		556.267	0.0215225	0.0638013	0.146767
		555.967	0.0214712	0.0641809	0.147775
		555.803	0.0214309	0.0645835	0.148824
		555.339	0.0214209	0.0647105	0.149152
		554.877	0.0214017	0.0650102	0.14992
		554.415	0.0213833	0.065462	0.151065
		553.954	0.0213757	0.0659399	0.152265
		553.494	0.0213791	0.0664443	0.153524
		553.034	0.0213937	0.066975	0.154845
		552.576	0.0214203	0.0675312	0.156232
		552.118	0.0214602	0.0681114	0.157683
		551.661	0.0215135	0.0687134	0.159188
		551.204	0.0214859	0.0693348	0.160729
		550.749	0.0214655	0.0699759	0.162301
		550.294	0.0215866	0.0706425	0.163956
		550.156	0.0216862	0.0713457	0.165751
		549.84	0.0217732	0.0720641	0.167616
		549.386	0.0217766	0.0720933	0.167692
		548.933	0.0218676	0.0728853	0.169751
		548.482	0.021968	0.0737166	0.171907
		548.03	0.0220784	0.0745815	0.17415
		547.58	0.0221977	0.075476	0.176472
		547.13	0.0223254	0.0763967	0.178868
		546.681	0.0224611	0.0773404	0.18133
		546.233	0.0226047	0.0783042	0.183851
		545.786	0.0227561	0.0792841	0.186422
		545.339	0.0229151	0.0802757	0.189032
		544.893	0.0230817	0.0812738	0.191671
		544.464	0.0232559	0.0822722	0.194329
		544.447	0.0234373	0.0832634	0.196992
		544.003	0.0235536	0.0838711	0.198643
		543.559	0.0236261	0.0842393	0.199651
		543.116	0.0238221	0.0851901	0.202295
		542.674	0.0240252	0.0861053	0.204912
		542.232	0.0242355	0.0869728	0.207494
		541.791	0.0244528	0.0877795	0.210031
		541.351	0.0246773	0.0885113	0.212514
		540.911	0.0249092	0.0891529	0.214934
		540.472	0.0251488	0.0896883	0.217283
		540.034	0.0253965	0.0901007	0.219553
		539.597	0.0256528	0.0903732	0.221736
		539.16	0.025918	0.0904887	0.223822
		538.89	0.0261925	0.0904306	0.225803
		538.724	0.026476	0.0901834	0.227669
		538.289	0.0265566	0.0900788	0.228167
		537.854	0.0267686	0.0897326	0.229409
		537.42	0.0270697	0.0890661	0.231012
		536.987	0.027379	0.0881741	0.232463
		536.555	0.0276962	0.08705	0.233749
		536.123	0.0280212	0.0856908	0.234855
		535.692	0.0283539	0.0840974	0.235761
		535.262	0.0286942	0.0822754	0.23645
		534.832	0.0290423	0.0802347	0.236899
		534.403	0.0293983	0.0779901	0.237088
		533.975	0.0297624	0.0755609	0.236992
		533.547	0.0301347	0.0729707	0.236585
		533.428	0.0305156	0.0702468	0.235842
		533.12	0.0308802	0.0676014	0.234818
		532.694	0.0309051	0.0674201	0.234736
		532.268	0.0313037	0.0645239	0.233241
		531.843	0.0317117	0.0615931	0.23133
		531.419	0.0321293	0.0586638	0.228978
		530.995	0.032557	0.055772	0.226164
		530.573	0.0329952	0.0529526	0.222868
		530.15	0.0334445	0.050239	0.219076
		529.729	0.0339054	0.0476622	0.214781
		529.308	0.0343785	0.0452499	0.20998
		528.888	0.0348643	0.043026	0.204681
		528.468	0.0353633	0.0410099	0.198901
		528.076	0.035876	0.039215	0.192666
		528.049	0.0364027	0.0376451	0.186014
		527.631	0.0367228	0.0368138	0.181877
		527.214	0.0369437	0.0362886	0.178992
		526.797	0.037499	0.0351357	0.171658
		526.38	0.038069	0.0342609	0.164079
		525.965	0.0386536	0.0337085	0.15633
		525.55	0.039253	0.0334146	0.14849
		525.136	0.0398674	0.0333431	0.140643
		524.722	0.0404968	0.0334806	0.132868
		524.309	0.0411413	0.0338163	0.12524
		523.897	0.041801	0.0343374	0.11783
		523.485	0.0424757	0.0350297	0.110732
		523.074	0.0431652	0.0358779	0.104037
		522.83	0.0438692	0.0368665	0.0977781
		522.664	0.044587	0.0379798	0.0919826
		522.254	0.0447709	0.0382796	0.0905923
		521.845	0.045318	0.0392026	0.0866789
		521.437	0.0460611	0.0405199	0.0818907
		521.029	0.0468151	0.041918	0.0776353
		520.622	0.0475786	0.0433836	0.0739235
		520.215	0.04835	0.0449048	0.0707552
		519.809	0.0491277	0.0464704	0.0681119
		519.404	0.0499098	0.0480705	0.0659602
		518.999	0.0506947	0.0496962	0.064263
		518.595	0.0514806	0.0513396	0.0629874
		518.192	0.0522661	0.0529939	0.0621041
		517.789	0.05305	0.0546533	0.0615848
		517.687	0.0538314	0.0563131	0.0614011
		517.387	0.0545408	0.0578228	0.061502
		516.986	0.0546097	0.0579694	0.0615247
		516.585	0.0553848	0.0596191	0.0619272
		516.185	0.056157	0.0612598	0.0625814
		515.785	0.056927	0.0628891	0.0634611
		515.386	0.0576956	0.0645047	0.0645416
		514.988	0.0584641	0.066105	0.0657999
		514.59	0.059234	0.0676885	0.0672146
		514.193	0.0600068	0.0692545	0.0687662
		513.796	0.0607842	0.0708026	0.0704369
		513.4	0.061568	0.0723325	0.0722103
		513.005	0.0623599	0.0738442	0.0740719
		512.645	0.0631614	0.0753379	0.0760084
		512.61	0.0639744	0.0768135	0.0780082
		512.216	0.0644432	0.077646	0.0791715
		511.822	0.0648003	0.0782712	0.0800606
		511.43	0.0656405	0.079711	0.0821561
		511.037	0.066496	0.0811329	0.0842864
		510.646	0.0673669	0.0825368	0.0864437
		510.254	0.0682487	0.0839223	0.0886214
		509.864	0.0691255	0.0852892	0.0908133
		509.474	0.0699924	0.0866369	0.0930137
		509.085	0.0709092	0.0879651	0.0952175
		508.696	0.0718791	0.0892741	0.0974199
		508.308	0.072875	0.0905644	0.0996165
		507.92	0.0738905	0.0918379	0.101803
		507.7	0.074926	0.093097	0.103975
		507.533	0.0759828	0.0943441	0.106129
		507.147	0.0762267	0.0946267	0.106616
		506.761	0.077062	0.0955801	0.10826
		506.376	0.0781646	0.0968032	0.110364
		505.992	0.0792914	0.0980094	0.112438
		505.608	0.0804429	0.0991936	0.114477
		505.224	0.0816199	0.10035	0.116476
		504.841	0.0828229	0.101475	0.11843
		504.459	0.0840525	0.102562	0.120335
		504.077	0.0853091	0.10361	0.122186
		503.696	0.0865933	0.104613	0.123978
		503.316	0.0879056	0.105568	0.125706
		502.936	0.0892464	0.106471	0.127363
		502.849	0.0906164	0.107319	0.128946
		502.556	0.091855	0.10802	0.130283
		502.178	0.0920159	0.108107	0.13045
		501.799	0.0934455	0.108831	0.13187
		501.422	0.0949057	0.109486	0.133203
		501.045	0.0963971	0.110069	0.134445
		500.668	0.0979201	0.110576	0.135595
		500.292	0.0994752	0.111001	0.136652

## Sheet: Figure 3c
Figure 3c
		Wavelength (nm)	q=30o	q=45o	q=55o
		750.532	0.158896	0.623282	0.567063
		749.687	0.160597	0.618904	0.563197
		748.845	0.162317	0.61442	0.559299
		748.004	0.164055	0.609829	0.555367
		747.165	0.165811	0.605133	0.5514
		746.328	0.167587	0.600331	0.547396
		745.493	0.169382	0.595423	0.543353
		744.786	0.171196	0.590409	0.539268
		744.66	0.17303	0.585289	0.535139
		743.828	0.173966	0.582656	0.533031
		742.999	0.174883	0.580062	0.530963
		742.171	0.176757	0.574729	0.526738
		741.345	0.178651	0.569288	0.522461
		740.521	0.180566	0.563739	0.518128
		739.699	0.182501	0.558081	0.513736
		738.879	0.184458	0.552314	0.509282
		738.06	0.186436	0.546435	0.504762
		737.243	0.188436	0.540443	0.500172
		736.428	0.190458	0.534338	0.495508
		735.615	0.192503	0.528118	0.490765
		734.804	0.19457	0.52178	0.485938
		734.394	0.196661	0.515323	0.481022
		733.994	0.198776	0.508744	0.476012
		733.187	0.199126	0.50765	0.475178
		732.381	0.200914	0.502041	0.470901
		731.576	0.203077	0.495212	0.465684
		730.774	0.205264	0.488252	0.460353
		729.973	0.207476	0.48116	0.454902
		729.174	0.209713	0.473932	0.449321
		728.377	0.211976	0.466565	0.443604
		727.582	0.214264	0.459055	0.437741
		726.788	0.216578	0.451401	0.431724
		725.996	0.218918	0.443599	0.425543
		725.206	0.221291	0.435648	0.41919
		724.417	0.223638	0.427548	0.412655
		724.287	0.226026	0.4193	0.405931
		723.63	0.228033	0.412402	0.400251
		722.845	0.228469	0.410904	0.39901
		722.062	0.230978	0.402362	0.391882
		721.28	0.233618	0.393677	0.38454
		720.5	0.236423	0.384851	0.376974
		719.722	0.239294	0.375883	0.369176
		718.945	0.242129	0.366776	0.361134
		718.17	0.244926	0.357528	0.352837
		717.397	0.247721	0.348139	0.344272
		716.625	0.250538	0.338608	0.335428
		715.855	0.253392	0.328936	0.32629
		715.086	0.25629	0.319123	0.316848
		714.456	0.259235	0.30917	0.307089
		714.32	0.262232	0.299079	0.297003
		713.555	0.263692	0.294177	0.292033
		712.791	0.265281	0.288853	0.286582
		712.029	0.268387	0.278499	0.275817
		711.269	0.27155	0.268021	0.264707
		710.511	0.274775	0.257428	0.25325
		709.754	0.278064	0.24673	0.241451
		708.998	0.281422	0.235938	0.22932
		708.245	0.284853	0.225065	0.216875
		707.493	0.28836	0.214128	0.204141
		706.742	0.291945	0.203143	0.191156
		705.993	0.295601	0.192131	0.177968
		705.246	0.299311	0.181115	0.164641
		704.887	0.303056	0.170119	0.151257
		704.5	0.306823	0.159172	0.137917
		703.756	0.30735	0.157654	0.13607
		703.013	0.310614	0.148305	0.124745
		702.272	0.314438	0.137551	0.111888
		701.533	0.3183	0.126946	0.0995202
		700.795	0.322204	0.116529	0.0878446
		700.058	0.326143	0.106343	0.0770898
		699.324	0.330109	0.0964311	0.0675096
		698.59	0.334087	0.086841	0.059379
		697.858	0.338059	0.0776213	0.0529868
		697.128	0.342004	0.0688223	0.0486258
		696.4	0.345893	0.0604961	0.0465804
		695.672	0.349693	0.0526953	0.0471106
		695.571	0.353362	0.0454725	0.0504357
		694.947	0.356161	0.0401619	0.0551999
		694.223	0.35685	0.0388802	0.0567159
		693.5	0.360097	0.0329692	0.0660371
		692.779	0.363032	0.0277886	0.0783979
		692.059	0.36557	0.0233843	0.0937025
		691.341	0.367611	0.0197985	0.11176
		690.624	0.369039	0.0170687	0.132293
		689.909	0.369721	0.0152269	0.154947
		689.195	0.369509	0.0142986	0.179316
		688.483	0.368239	0.0143027	0.20496
		687.772	0.365734	0.0152505	0.231433
		687.063	0.361815	0.0171457	0.258298
		686.499	0.356302	0.0199839	0.285154
		686.355	0.349035	0.0237529	0.311644
		685.649	0.345104	0.0257738	0.32351
		684.944	0.339884	0.0284324	0.337465
		684.241	0.328771	0.033995	0.362372
		683.539	0.315689	0.0404061	0.386178
		682.838	0.300718	0.047625	0.408749
		682.139	0.284038	0.0556051	0.43
		681.441	0.265931	0.0642954	0.449889
		680.745	0.246775	0.0736408	0.468406
		680.05	0.22702	0.0835838	0.48557
		679.356	0.207155	0.0940648	0.501422
		678.664	0.187674	0.105024	0.516017
		677.974	0.169034	0.116402	0.529422
		677.66	0.151623	0.128141	0.541713
		677.285	0.135742	0.140189	0.552969
		676.597	0.13404	0.141578	0.554189
		675.91	0.121591	0.152496	0.563274
		675.225	0.109275	0.165024	0.572715
		674.542	0.09881	0.177752	0.581387
		673.859	0.0901438	0.190683	0.589394
		673.178	0.083187	0.203856	0.596863
		672.499	0.0781904	0.217281	0.603918
		671.821	0.0747053	0.230243	0.610208
		671.144	0.0715506	0.240602	0.614127
		670.469	0.0696028	0.25037	0.617096
		669.794	0.0687029	0.261553	0.620297
		669.122	0.0686372	0.273243	0.623371
		669.045	0.0692495	0.284911	0.625622
		668.45	0.070107	0.293796	0.627474
		667.78	0.0704158	0.296393	0.628256
		667.112	0.0720332	0.307636	0.631424
		666.444	0.0740148	0.318621	0.634218
		665.778	0.0762875	0.329336	0.636698
		665.114	0.0787897	0.339776	0.638906
		664.45	0.0814697	0.349936	0.640877
		663.788	0.0842844	0.359816	0.642637
		663.128	0.087198	0.369416	0.644208
		662.468	0.0901811	0.378736	0.64561
		661.81	0.0932092	0.387778	0.646858
		661.153	0.0962625	0.396546	0.647967
		660.647	0.0993249	0.405044	0.64895
		660.498	0.102383	0.413277	0.649818
		659.844	0.103696	0.416739	0.650158
		659.191	0.105427	0.421249	0.65058
		658.539	0.108448	0.428967	0.651247
		657.889	0.11144	0.436436	0.651824
		657.24	0.114398	0.443664	0.652321
		656.592	0.117318	0.450657	0.652743
		655.946	0.120197	0.457422	0.653095
		655.301	0.123034	0.463966	0.653383
		654.657	0.125826	0.470296	0.653612
		654.014	0.128574	0.476419	0.653784
		653.373	0.131278	0.482341	0.653905
		652.732	0.133936	0.488071	0.653976
		652.457	0.136551	0.493615	0.654001
		652.094	0.139123	0.49898	0.653983
		651.456	0.139348	0.499447	0.65398
		650.819	0.141652	0.504172	0.653924
		650.184	0.144139	0.509198	0.653825
		649.55	0.146587	0.514065	0.653688
		648.918	0.148996	0.518778	0.653515
		648.286	0.151369	0.523344	0.653308
		647.656	0.153706	0.527768	0.653068
		647.027	0.15601	0.532057	0.652795
		646.399	0.158283	0.536217	0.652491
		645.773	0.160527	0.540251	0.652157
		645.147	0.162745	0.544167	0.651794
		644.523	0.164937	0.547968	0.651403
		644.468	0.167108	0.551661	0.650985
		643.9	0.168716	0.55435	0.650657
		643.279	0.169258	0.555248	0.650542
		642.658	0.171391	0.558736	0.650074
		642.039	0.173507	0.562128	0.649582
		641.421	0.175609	0.565427	0.649068
		640.804	0.177699	0.568637	0.648533
		640.188	0.179778	0.57176	0.647978
		639.573	0.181848	0.574801	0.647403
		638.96	0.18391	0.577759	0.646808
		638.348	0.185967	0.580638	0.646192
		637.737	0.188018	0.583438	0.645555
		637.127	0.190067	0.58616	0.644895
		636.672	0.192113	0.588805	0.644208
		636.518	0.19416	0.591372	0.643493
		635.91	0.194989	0.59239	0.643194
		635.304	0.196207	0.593862	0.642745
		634.699	0.198256	0.596274	0.641963
		634.095	0.200309	0.598606	0.641143
		633.492	0.202367	0.600857	0.640283
		632.89	0.204431	0.603026	0.63938
		632.289	0.206502	0.605109	0.638433
		631.69	0.20858	0.607105	0.63744
		631.091	0.210667	0.60901	0.636398
		630.494	0.212763	0.610822	0.635307
		629.898	0.214868	0.612539	0.634165
		629.303	0.216983	0.614157	0.632971
		629.062	0.219107	0.615676	0.631724
		628.709	0.221242	0.617094	0.630422
		628.116	0.221378	0.61718	0.630338
		627.525	0.22339	0.618409	0.629064
		626.934	0.225552	0.61962	0.62765
		626.345	0.227732	0.620728	0.626177
		625.757	0.229931	0.621731	0.624646
		625.169	0.232153	0.622628	0.623054
		624.583	0.2344	0.623419	0.6214
		623.998	0.236673	0.624101	0.619684
		623.414	0.238973	0.624674	0.617903
		622.832	0.241303	0.625135	0.616058
		622.25	0.243662	0.625481	0.614145
		621.669	0.246053	0.62571	0.612165
		621.633	0.248476	0.625818	0.610115
		621.09	0.250244	0.62582	0.608592
		620.511	0.250932	0.625804	0.607994
		619.934	0.253423	0.625662	0.605801
		619.358	0.255951	0.62539	0.603535
		618.782	0.258516	0.624984	0.601194
		618.208	0.261121	0.62444	0.598776
		617.635	0.263767	0.623755	0.59628
		617.063	0.266455	0.622924	0.593705
		616.492	0.269188	0.621945	0.591049
		615.922	0.271966	0.620812	0.588311
		615.353	0.274791	0.619524	0.585489
		614.785	0.277663	0.618077	0.582583
		614.376	0.280582	0.616466	0.57959
		614.218	0.283548	0.614691	0.576509
		613.653	0.284686	0.613973	0.575316
		613.088	0.286556	0.612749	0.57334
		612.524	0.289597	0.610637	0.57008
		611.962	0.292644	0.608356	0.566728
		611.4	0.295608	0.605907	0.563285
		610.839	0.297962	0.60329	0.559748
		610.28	0.30434	0.600507	0.556116
		609.721	0.30715	0.597561	0.552391
		609.164	0.310265	0.594452	0.548572
		608.607	0.313618	0.591174	0.544661
		608.052	0.317084	0.587721	0.540664
		607.497	0.320627	0.584081	0.536588
		607.287	0.324232	0.580243	0.532439
		606.944	0.32789	0.576201	0.528212
		606.392	0.32803	0.576043	0.52805
		605.84	0.331598	0.571951	0.523898
		605.29	0.33535	0.567494	0.519478
		604.74	0.339141	0.562831	0.514922
		604.192	0.342969	0.557966	0.510211
		603.644	0.346827	0.552903	0.505353
		603.098	0.35071	0.547645	0.500366
		602.553	0.354612	0.542196	0.495265
		602.008	0.358526	0.53656	0.490059
		601.465	0.362444	0.530741	0.48475
		600.922	0.366357	0.524743	0.479338
		600.38	0.370255	0.51857	0.473823
		600.36	0.374126	0.512227	0.468204
		599.84	0.376799	0.507712	0.464229
		599.3	0.377958	0.505718	0.462479
		598.762	0.381737	0.499048	0.456648
		598.224	0.385448	0.492222	0.450711
		597.687	0.389073	0.485246	0.444666
		597.152	0.392594	0.478125	0.438514
		596.617	0.39599	0.470866	0.432253
		596.083	0.399241	0.463475	0.425883
		595.55	0.402322	0.455957	0.419403
		595.018	0.405209	0.448321	0.412812
		594.487	0.407874	0.440573	0.406108
		593.957	0.410289	0.432719	0.399288
		593.589	0.412424	0.424768	0.392349
		593.428	0.414248	0.416726	0.385288
		592.9	0.414814	0.413856	0.382757
		592.373	0.415728	0.408602	0.378105
		591.847	0.416832	0.400402	0.370801
		591.321	0.417526	0.392135	0.363379
		590.797	0.417775	0.383809	0.355845
		590.274	0.417545	0.37543	0.348204
		589.751	0.416803	0.367006	0.340461
		589.23	0.415516	0.358543	0.332619
		588.709	0.41365	0.350048	0.324682
		588.189	0.411175	0.34152	0.316651
		587.67	0.408059	0.332943	0.308531
		587.152	0.404276	0.324259	0.300324
		586.969	0.399812	0.315523	0.292037
		586.635	0.394667	0.307017	0.283676
		586.119	0.394597	0.30691	0.28357
		585.604	0.388861	0.298538	0.275251
		585.09	0.38243	0.290177	0.26677
		584.576	0.375498	0.281866	0.258249
		584.064	0.368322	0.273469	0.249703
		583.552	0.360783	0.265092	0.241151
		583.042	0.352497	0.256755	0.232616
		582.532	0.343498	0.248466	0.224124
		582.023	0.333933	0.240232	0.215706
		581.515	0.323904	0.232057	0.207396
		581.008	0.313482	0.223947	0.199234
		580.502	0.302731	0.215907	0.191261
		580.495	0.291711	0.207939	0.183526
		579.996	0.284197	0.202638	0.178495
		579.492	0.280482	0.20005	0.176078
		578.988	0.269102	0.192242	0.168968
		578.485	0.25763	0.184518	0.162247
		577.983	0.246122	0.176883	0.155964
		577.482	0.234632	0.169339	0.150163
		576.982	0.223211	0.161889	0.144882
		576.483	0.211906	0.154535	0.140144
		575.985	0.200761	0.147281	0.135963
		575.487	0.189813	0.140129	0.132335
		574.99	0.179097	0.133081	0.129238
		574.495	0.168643	0.126139	0.126634
		574.162	0.158475	0.119306	0.124468
		574	0.148615	0.112584	0.122668
		573.505	0.14544	0.110396	0.122142
		573.012	0.139078	0.105975	0.121153
		572.52	0.129878	0.0994817	0.119833
		572.028	0.121023	0.0931071	0.118617
		571.538	0.112519	0.0868541	0.117413
		571.048	0.104369	0.0807259	0.116134
		570.559	0.0965718	0.0747264	0.114702
		570.07	0.0891265	0.0688602	0.113049
		569.583	0.0820289	0.0631327	0.111116
		569.096	0.0752737	0.0575502	0.108859
		568.611	0.0688545	0.0521206	0.106244
		568.126	0.0627645	0.0468532	0.103247
		567.966	0.0569961	0.0417597	0.0998543
		567.642	0.0516095	0.0369151	0.0961134
		567.159	0.0515424	0.0368542	0.0960629
		566.676	0.0463968	0.0321542	0.0918768
		566.195	0.0415538	0.027681	0.0873089
		565.714	0.0370098	0.0234615	0.0823805
		565.234	0.0327635	0.0195287	0.0771236
		564.755	0.0288171	0.0159239	0.0715823
		564.276	0.0251776	0.0126987	0.0658178
		563.799	0.021858	0.00991828	0.0599146
		563.322	0.0188799	0.00766449	0.0539906
		562.846	0.0162765	0.00604145	0.0482113
		562.371	0.0140962	0.00518183	0.0428114
		561.903	0.0124087	0.0052556	0.0381256
		561.897	0.0113126	0.00648145	0.0346339
		561.423	0.0109815	0.00801383	0.0333251
		560.951	0.0109454	0.00914173	0.0330239
		560.479	0.0114977	0.0136018	0.0342763
		560.007	0.0132303	0.020334	0.0397728
		559.537	0.0164938	0.0299466	0.0514089
		559.068	0.0217449	0.0432134	0.071661
		558.599	0.0295475	0.0610969	0.103477
		558.131	0.0405263	0.0847436	0.149746
		557.664	0.0552241	0.11541	0.212051
		557.197	0.0737966	0.154246	0.288682
		556.732	0.0955401	0.201834	0.372852
		556.267	0.118453	0.257411	0.453196
		555.967	0.139324	0.317886	0.517753
		555.803	0.154758	0.377252	0.559165
		555.339	0.158001	0.393845	0.566919
		554.877	0.162691	0.427348	0.576905
		554.415	0.163185	0.460503	0.575455
		553.954	0.157937	0.472791	0.56099
		553.494	0.149166	0.465456	0.53903
		553.034	0.138779	0.443539	0.513587
		552.576	0.128082	0.413191	0.487222
		552.118	0.117827	0.379639	0.461411
		551.661	0.108382	0.346444	0.436917
		551.204	0.099875	0.315626	0.414076
		550.749	0.0923095	0.28811	0.392976
		550.294	0.0856253	0.264147	0.373571
		550.156	0.0797371	0.243621	0.355751
		549.84	0.0747391	0.22685	0.339971
		549.386	0.0745541	0.226243	0.339374
		548.933	0.0699895	0.211655	0.324285
		548.482	0.0659649	0.199488	0.310327
		548.03	0.0624109	0.189391	0.297347
		547.58	0.0592675	0.18104	0.285232
		547.13	0.0564831	0.174144	0.273935
		546.681	0.0540135	0.168446	0.263442
		546.233	0.0518208	0.163716	0.253703
		545.786	0.0498727	0.159755	0.244636
		545.339	0.0481415	0.156391	0.236152
		544.893	0.0466034	0.153477	0.228178
		544.464	0.0452379	0.15089	0.220658
		544.447	0.0440274	0.148526	0.213543
		544.003	0.0433477	0.147135	0.209318
		543.559	0.0429566	0.146303	0.206797
		543.116	0.0420123	0.144157	0.200387
		542.674	0.0411829	0.142037	0.194283
		542.232	0.0404583	0.139907	0.188461
		541.791	0.0398299	0.137742	0.182899
		541.351	0.03929	0.135526	0.177578
		540.911	0.0388316	0.133251	0.17248
		540.472	0.038449	0.130916	0.167589
		540.034	0.0381368	0.128522	0.162891
		539.597	0.0378904	0.126074	0.158374
		539.16	0.0377055	0.123581	0.154025
		538.89	0.0375784	0.121051	0.149834
		538.724	0.0375057	0.118494	0.145792
		538.289	0.0374947	0.117779	0.144692
		537.854	0.0374842	0.11592	0.141891
		537.42	0.0375112	0.113339	0.138121
		536.987	0.0375838	0.110761	0.134477
		536.555	0.0376995	0.108195	0.130951
		536.123	0.037856	0.105648	0.127537
		535.692	0.0380507	0.103129	0.12423
		535.262	0.0382814	0.100645	0.121024
		534.832	0.0385456	0.098201	0.117916
		534.403	0.0388411	0.0958036	0.1149
		533.975	0.0391653	0.0934573	0.111972
		533.547	0.0395158	0.0911665	0.109129
		533.428	0.03989	0.0889348	0.106367
		533.12	0.0402596	0.0869007	0.103851
		532.694	0.0402851	0.0867653	0.103683
		532.268	0.0406984	0.0846604	0.101074
		531.843	0.0411269	0.0826223	0.0985375
		531.419	0.0415676	0.0806523	0.0960702
		530.995	0.0420173	0.0787515	0.0936701
		530.573	0.0424729	0.0769205	0.0913348
		530.15	0.0429312	0.0751597	0.0890624
		529.729	0.0433892	0.073469	0.0868508
		529.308	0.0438441	0.0718484	0.0846983
		528.888	0.0442933	0.0702978	0.0826034
		528.468	0.0447348	0.0688169	0.0805646
		528.076	0.0451671	0.0674056	0.0785808
		528.049	0.0455893	0.0660639	0.0766509
		527.631	0.0458356	0.0652986	0.075528
		527.214	0.0460013	0.0647916	0.0747741
		526.797	0.0464037	0.0635892	0.0729493
		526.38	0.0467979	0.0624569	0.0711754
		525.965	0.047186	0.0613953	0.0694502
		525.55	0.0475707	0.0604053	0.0677713
		525.136	0.0479552	0.0594876	0.0661361
		524.722	0.0483424	0.0586434	0.0645436
		524.309	0.0487354	0.0578739	0.0629947
		523.897	0.0491363	0.0571805	0.0614921
		523.485	0.0495464	0.056565	0.060039
		523.074	0.0499656	0.0560293	0.0586386
		522.83	0.0503924	0.0555757	0.0572943
		522.664	0.0508239	0.055207	0.0560091
		522.254	0.0509334	0.0551274	0.0556936
		521.845	0.0512559	0.0549263	0.0547868
		521.437	0.0516833	0.0547375	0.0536318
		521.029	0.0521008	0.0546452	0.0525495
		520.622	0.0525031	0.0546548	0.0515465
		520.215	0.0528858	0.0547725	0.0506311
		519.809	0.0532456	0.0550056	0.0498133
		519.404	0.053581	0.0553627	0.0491056
		518.999	0.053892	0.0558536	0.0485226
		518.595	0.0541804	0.0564901	0.0480823
		518.192	0.0544494	0.0572854	0.0478059
		517.789	0.0547032	0.0582552	0.0477185
		517.687	0.054947	0.0594176	0.0478496
		517.387	0.0551648	0.0606625	0.0481884
		516.986	0.055186	0.0607937	0.0482336
		516.585	0.0554255	0.062408	0.04891
		516.185	0.0556707	0.064289	0.0499235
		515.785	0.0559259	0.0664696	0.0513238
		515.386	0.0561953	0.0689882	0.0531645
		514.988	0.0564822	0.0718887	0.0555013
		514.59	0.0567893	0.0752214	0.0583879
		514.193	0.0571192	0.0790431	0.0618711
		513.796	0.0574736	0.0834168	0.0659818
		513.4	0.0578543	0.0884099	0.0707238
		513.005	0.0582626	0.0940913	0.076058
		512.645	0.0586994	0.100525	0.0818854
		512.61	0.0591653	0.107758	0.0880289
		512.216	0.0594438	0.112242	0.0915714
		511.822	0.0596604	0.115803	0.0942217
		511.43	0.0601838	0.124606	0.100108
		511.037	0.0607334	0.134009	0.105264
		510.646	0.0613054	0.143697	0.109248
		510.254	0.0618933	0.153141	0.11167
		509.864	0.0624876	0.161574	0.112263
		509.474	0.0630749	0.168023	0.110939
		509.085	0.0636373	0.171452	0.107807
		508.696	0.0641526	0.171013	0.103144
		508.308	0.0645949	0.166339	0.0973345
		507.92	0.0649364	0.157715	0.0908024
		507.7	0.0651497	0.146025	0.083945
		507.533	0.0652109	0.132482	0.077092
		507.147	0.0652016	0.129267	0.0755581
		506.761	0.0651026	0.118303	0.0704845
		506.376	0.0648161	0.104466	0.0642702
		505.992	0.0643518	0.091617	0.0585067
		505.608	0.0637187	0.0800929	0.0533017
		505.224	0.062932	0.0700014	0.0491723
		504.841	0.0620106	0.061304	0.0454091
		504.459	0.0609744	0.0538844	0.0419217
		504.077	0.0598424	0.0475936	0.0388245
		503.696	0.0586312	0.0422777	0.0360982
		503.316	0.0573549	0.037792	0.0336995
		502.936	0.0560246	0.0340076	0.0315845
		502.849	0.0546495	0.0308131	0.0297129
		502.556	0.0533998	0.0283991	0.0282295
		502.178	0.0532373	0.0281139	0.0280496
		501.799	0.0517945	0.0258307	0.026564
		501.422	0.0503279	0.0238972	0.0252303
		501.045	0.0488448	0.0222584	0.0240266
		500.668	0.0473535	0.0208686	0.0229346
		500.292	0.0458637	0.0196898	0.021939

## Sheet: Figure 3d
Figure 3d
		Wavelength (nm)	q=30o	q=45o	q=55o
		750.532	0.00616606	0.0928201	0.0812333
		749.687	0.00627191	0.092546	0.0812049
		748.845	0.00637953	0.0922567	0.0811757
		748.004	0.00648891	0.0919521	0.0811453
		747.165	0.00660005	0.0916322	0.0811137
		746.328	0.00671294	0.0912969	0.0810806
		745.493	0.00682758	0.0909462	0.0810459
		744.786	0.00694395	0.09058	0.0810092
		744.66	0.00706204	0.0901982	0.0809703
		743.828	0.00712249	0.0899988	0.0809497
		742.999	0.00718185	0.0898006	0.080929
		742.171	0.00730337	0.0893872	0.080885
		741.345	0.00742657	0.0889579	0.080838
		740.521	0.00755145	0.0885124	0.0807876
		739.699	0.007678	0.0880505	0.0807335
		738.879	0.00780618	0.0875721	0.0806753
		738.06	0.00793599	0.0870769	0.0806127
		737.243	0.0080674	0.0865647	0.0805452
		736.428	0.00820039	0.0860352	0.0804724
		735.615	0.00833494	0.085488	0.0803938
		734.804	0.00847102	0.0849228	0.0803089
		734.394	0.0086086	0.0843393	0.0802171
		733.994	0.00874765	0.0837371	0.0801178
		733.187	0.00877066	0.0836362	0.0801008
		732.381	0.00888813	0.0831157	0.0800106
		731.576	0.00903001	0.0824747	0.0798946
		730.774	0.00917325	0.0818136	0.0797692
		729.973	0.0093178	0.081132	0.0796337
		729.174	0.00946362	0.0804294	0.0794874
		728.377	0.00961065	0.0797055	0.0793294
		727.582	0.0097588	0.0789598	0.079159
		726.788	0.00990796	0.0781922	0.0789753
		725.996	0.010058	0.0774025	0.0787777
		725.206	0.0102085	0.0765906	0.0785652
		724.417	0.0103595	0.0757567	0.0783371
		724.287	0.0105122	0.0749009	0.0780926
		723.63	0.0106419	0.0741804	0.0778785
		722.845	0.0106706	0.0740232	0.0778308
		722.062	0.0108364	0.0731237	0.0775507
		721.28	0.0110044	0.0722023	0.077251
		720.5	0.0111718	0.0712588	0.0769305
		719.722	0.0113386	0.0702928	0.0765876
		718.945	0.0115051	0.069304	0.0762204
		718.17	0.0116714	0.0682918	0.0758272
		717.397	0.0118376	0.067256	0.0754059
		716.625	0.0120038	0.0661962	0.0749544
		715.855	0.0121701	0.0651121	0.0744706
		715.086	0.0123366	0.0640037	0.0739524
		714.456	0.0125033	0.0628709	0.0733978
		714.32	0.0126704	0.061714	0.0728046
		713.555	0.0127508	0.0611491	0.072505
		712.791	0.0128378	0.0605334	0.072171
		712.029	0.0130056	0.0593296	0.0714948
		711.269	0.0131739	0.0581033	0.0707745
		710.511	0.0133425	0.0568555	0.0700084
		709.754	0.0135116	0.0555874	0.0691951
		708.998	0.0136811	0.0543006	0.0683337
		708.245	0.013851	0.0529967	0.0674237
		707.493	0.0140212	0.0516779	0.0664652
		706.742	0.0141917	0.0503465	0.0654589
		705.993	0.0143625	0.0490053	0.0644068
		705.246	0.0145337	0.0476574	0.0633118
		704.887	0.0147052	0.0463063	0.0621784
		704.5	0.0148774	0.044956	0.0610128
		703.756	0.0149014	0.0447683	0.0608484
		703.013	0.0150502	0.0436108	0.0598231
		702.272	0.0152241	0.0422756	0.05862
		701.533	0.0153995	0.0409556	0.0574166
		700.795	0.0155767	0.0396565	0.056229
		700.058	0.0157566	0.0383845	0.0550764
		699.324	0.0159397	0.0371462	0.0539812
		698.59	0.0161272	0.0359485	0.0529684
		697.858	0.01632	0.0347987	0.052066
		697.128	0.0165196	0.0337044	0.0513037
		696.4	0.0167276	0.0326734	0.0507121
		695.672	0.0169461	0.0317138	0.0503217
		695.571	0.0171775	0.0308335	0.0501606
		694.947	0.0173731	0.0301937	0.0502133
		694.223	0.0174246	0.0300405	0.0502537
		693.5	0.0176909	0.0293427	0.0506201
		692.779	0.0179806	0.0287477	0.0512721
		692.059	0.0182983	0.0282625	0.0522134
		691.341	0.0186498	0.027894	0.0534392
		690.624	0.0190415	0.027648	0.0549353
		689.909	0.0194806	0.0275298	0.0566795
		689.195	0.0199755	0.0275439	0.0586423
		688.483	0.0205348	0.0276935	0.0607894
		687.772	0.0211677	0.027981	0.0630831
		687.063	0.0218832	0.0284077	0.0654845
		686.499	0.022689	0.0289736	0.0679558
		686.355	0.0235909	0.0296776	0.0704614
		685.649	0.0240346	0.0300436	0.0716057
		684.944	0.0245912	0.0305173	0.0729693
		684.241	0.0256877	0.0314895	0.0754519
		683.539	0.0268734	0.0325897	0.077886
		682.838	0.028138	0.0338123	0.0802535
		682.139	0.02947	0.035151	0.0825403
		681.441	0.0308576	0.0365988	0.0847367
		680.745	0.032288	0.0381479	0.0868363
		680.05	0.0337446	0.0397902	0.0888358
		679.356	0.0352055	0.0415171	0.0907346
		678.664	0.0366448	0.04332	0.0925343
		677.974	0.0380357	0.0451903	0.094238
		677.66	0.039354	0.0471198	0.0958512
		677.285	0.0405807	0.0491008	0.097381
		676.597	0.040714	0.0493295	0.0975504
		675.91	0.041703	0.051127	0.098838
		675.225	0.0427142	0.0531945	0.100238
		674.542	0.0436122	0.0553047	0.101608
		673.859	0.0443977	0.0574751	0.102964
		673.178	0.0450713	0.0597872	0.104159
		672.499	0.0456324	0.0627367	0.104965
		671.821	0.0460876	0.0636448	0.105763
		671.144	0.0464717	0.0652798	0.10653
		670.469	0.046842	0.0674471	0.106986
		669.794	0.0472235	0.0694239	0.107652
		669.122	0.0476013	0.0712334	0.10847
		669.045	0.0479597	0.0731863	0.109255
		668.45	0.0482205	0.0747042	0.109826
		667.78	0.0482949	0.075149	0.109989
		667.112	0.0486099	0.0770784	0.110676
		666.444	0.0489094	0.0789683	0.111323
		665.778	0.0491981	0.0808176	0.111934
		665.114	0.04948	0.082626	0.112512
		664.45	0.0497583	0.0843933	0.11306
		663.788	0.0500357	0.0861195	0.113581
		663.128	0.0503143	0.0878045	0.114076
		662.468	0.0505956	0.0894484	0.114549
		661.81	0.050881	0.0910515	0.114999
		661.153	0.0511714	0.0926141	0.115429
		660.647	0.0514676	0.0941367	0.115839
		660.498	0.0517703	0.0956198	0.116232
		659.844	0.0519026	0.0962461	0.116395
		659.191	0.0520797	0.0970642	0.116607
		658.539	0.0523964	0.0984705	0.116967
		657.889	0.0527205	0.0998395	0.117311
		657.24	0.0530523	0.101172	0.117641
		656.592	0.0533918	0.102469	0.117957
		655.946	0.053739	0.103732	0.11826
		655.301	0.0540942	0.10496	0.11855
		654.657	0.0544573	0.106156	0.118829
		654.014	0.0548283	0.10732	0.119096
		653.373	0.0552073	0.108454	0.119352
		652.732	0.0555942	0.109557	0.119597
		652.457	0.0559891	0.11063	0.119833
		652.094	0.0563919	0.111676	0.120058
		651.456	0.056428	0.111767	0.120078
		650.819	0.0568028	0.112693	0.120275
		650.184	0.0572218	0.113684	0.120482
		649.55	0.0576489	0.114648	0.120681
		648.918	0.0580842	0.115587	0.120871
		648.286	0.0585279	0.1165	0.121052
		647.656	0.05898	0.117389	0.121226
		647.027	0.0594408	0.118255	0.121392
		646.399	0.0599103	0.119099	0.121551
		645.773	0.0603888	0.119922	0.121703
		645.147	0.0608764	0.120727	0.121847
		644.523	0.0613734	0.121513	0.121985
		644.468	0.0618799	0.122282	0.122116
		643.9	0.0622645	0.122846	0.122209
		643.279	0.0623961	0.123035	0.12224
		642.658	0.0629221	0.12377	0.122359
		642.039	0.0634579	0.12449	0.122471
		641.421	0.0640038	0.125192	0.122579
		640.804	0.0645596	0.125878	0.12268
		640.188	0.0651255	0.126547	0.122777
		639.573	0.0657014	0.1272	0.12287
		638.96	0.0662875	0.127836	0.122957
		638.348	0.0668837	0.128455	0.123041
		637.737	0.0674901	0.129058	0.12312
		637.127	0.0681069	0.129644	0.123194
		636.672	0.0687342	0.130213	0.123263
		636.518	0.0693721	0.130766	0.123326
		635.91	0.0696336	0.130985	0.12335
		635.304	0.070021	0.131302	0.123384
		634.699	0.070681	0.13182	0.123434
		634.095	0.0713525	0.132321	0.123478
		633.492	0.0720358	0.132804	0.123514
		632.89	0.0727313	0.133267	0.123543
		632.289	0.0734395	0.133708	0.123565
		631.69	0.0741607	0.134121	0.123579
		631.091	0.0748957	0.134488	0.123586
		630.494	0.0756454	0.134822	0.123585
		629.898	0.0764107	0.135544	0.123577
		629.303	0.0771929	0.135905	0.123561
		629.062	0.0779902	0.136224	0.123538
		628.709	0.0787956	0.136537	0.123507
		628.116	0.0788467	0.136557	0.123505
		627.525	0.0796064	0.136839	0.123468
		626.934	0.0804294	0.137124	0.123422
		626.345	0.0812686	0.137393	0.123367
		625.757	0.0821244	0.137642	0.123305
		625.169	0.0829962	0.137872	0.123234
		624.583	0.0838838	0.138081	0.123156
		623.998	0.0847868	0.13827	0.123071
		623.414	0.0857055	0.138437	0.122977
		622.832	0.0866399	0.138581	0.122876
		622.25	0.0875904	0.138703	0.122768
		621.669	0.0885576	0.138802	0.122652
		621.633	0.0895419	0.138877	0.122529
		621.09	0.0902631	0.138916	0.122437
		620.511	0.0905439	0.138927	0.1224
		619.934	0.0915644	0.138953	0.122264
		619.358	0.0926038	0.138953	0.122121
		618.782	0.093663	0.138928	0.121971
		618.208	0.0947424	0.138875	0.121816
		617.635	0.0958426	0.138796	0.121654
		617.063	0.096964	0.138688	0.121486
		616.492	0.0981069	0.138552	0.121313
		615.922	0.0992713	0.138387	0.121134
		615.353	0.100457	0.138192	0.12095
		614.785	0.101661	0.137965	0.12076
		614.376	0.102883	0.137707	0.120566
		614.218	0.104115	0.137417	0.120367
		613.653	0.104584	0.137297	0.12029
		613.088	0.105355	0.137092	0.120162
		612.524	0.106677	0.136734	0.119954
		611.962	0.108103	0.136342	0.11974
		611.4	0.109457	0.135919	0.119521
		610.839	0.111739	0.135468	0.119296
		610.28	0.113265	0.134996	0.119066
		609.721	0.114423	0.134503	0.118829
		609.164	0.115798	0.133985	0.118586
		608.607	0.117261	0.133431	0.118337
		608.052	0.118778	0.132836	0.118086
		607.497	0.120334	0.132199	0.117835
		607.287	0.121925	0.131522	0.117587
		606.944	0.123546	0.130806	0.117336
		606.392	0.123608	0.130778	0.117326
		605.84	0.125196	0.130053	0.117073
		605.29	0.126872	0.129264	0.1168
		604.74	0.128572	0.12844	0.116522
		604.192	0.130295	0.127582	0.116241
		603.644	0.132039	0.126689	0.11596
		603.098	0.133801	0.125764	0.115678
		602.553	0.135579	0.124806	0.115398
		602.008	0.13737	0.123816	0.115118
		601.465	0.13917	0.122794	0.114841
		600.922	0.140976	0.121743	0.114566
		600.38	0.142783	0.120662	0.114295
		600.36	0.144588	0.119552	0.114028
		599.84	0.145841	0.118763	0.113845
		599.3	0.146385	0.118414	0.113766
		598.762	0.148169	0.11725	0.11351
		598.224	0.149932	0.116061	0.113261
		597.687	0.151669	0.114847	0.11302
		597.152	0.153371	0.11361	0.112788
		596.617	0.15503	0.112351	0.112567
		596.083	0.156637	0.111072	0.112357
		595.55	0.158184	0.109774	0.112161
		595.018	0.159658	0.108459	0.111979
		594.487	0.161049	0.107128	0.111813
		593.957	0.162345	0.105782	0.111664
		593.589	0.163533	0.104423	0.111535
		593.428	0.164601	0.103053	0.111427
		592.9	0.164948	0.102565	0.111394
		592.373	0.165534	0.101673	0.111342
		591.847	0.166318	0.100286	0.111282
		591.321	0.166939	0.0988913	0.111249
		590.797	0.167382	0.0974923	0.111244
		590.274	0.167632	0.0960902	0.11127
		589.751	0.167676	0.0946865	0.111328
		589.23	0.167499	0.0932828	0.111421
		588.709	0.167088	0.0918806	0.111551
		588.189	0.166434	0.0904814	0.111718
		587.67	0.165524	0.0890863	0.111925
		587.152	0.164354	0.0876966	0.112172
		586.969	0.162918	0.0863129	0.112459
		586.635	0.161215	0.0849369	0.112785
		586.119	0.161191	0.0849196	0.11279
		585.604	0.159246	0.0835736	0.113149
		585.09	0.157018	0.0822377	0.113546
		584.576	0.154539	0.0809431	0.113973
		584.064	0.151819	0.0796754	0.114431
		583.552	0.148868	0.0784166	0.114933
		583.042	0.145691	0.077138	0.115509
		582.532	0.14229	0.0758039	0.116182
		582.023	0.138672	0.0745453	0.116939
		581.515	0.134854	0.0733464	0.117742
		581.008	0.130858	0.0721736	0.118556
		580.502	0.12671	0.0710242	0.119358
		580.495	0.122435	0.0698998	0.120135
		579.996	0.119507	0.0691605	0.120633
		579.492	0.118056	0.0688025	0.12087
		578.988	0.113599	0.067734	0.121546
		578.485	0.109088	0.066696	0.122144
		577.983	0.104547	0.0656901	0.122642
		577.482	0.100001	0.0647176	0.123017
		576.982	0.0954697	0.0637802	0.123244
		576.483	0.0909757	0.0628792	0.123302
		575.985	0.086538	0.0620163	0.123169
		575.487	0.0821743	0.061193	0.122827
		574.99	0.0779008	0.060411	0.122262
		574.495	0.0737314	0.059672	0.121467
		574.162	0.0696787	0.0589779	0.120437
		574	0.0657532	0.0583307	0.119178
		573.505	0.0644906	0.0581283	0.118714
		573.012	0.0619639	0.0577325	0.117697
		572.52	0.0583181	0.0571857	0.11601
		572.028	0.0548219	0.056693	0.114135
		571.538	0.0514799	0.0562571	0.112096
		571.048	0.0482958	0.0558812	0.109916
		570.559	0.0452722	0.0555689	0.107621
		570.07	0.0424111	0.055324	0.105235
		569.583	0.039714	0.055151	0.102781
		569.096	0.037182	0.055055	0.10028
		568.611	0.0348163	0.0550417	0.0977511
		568.126	0.032618	0.0551177	0.0952083
		567.966	0.0305889	0.0552904	0.0926635
		567.642	0.0287538	0.0555644	0.0901573
		567.159	0.0287313	0.0555686	0.0901252
		566.676	0.0270489	0.0559624	0.0875989
		566.195	0.0255466	0.0564834	0.0850872
		565.714	0.0242316	0.0571455	0.0825901
		565.234	0.0231137	0.0579649	0.0801056
		564.755	0.0222063	0.0589607	0.0776295
		564.276	0.0215275	0.0601559	0.0751565
		563.799	0.0211015	0.0615778	0.0726802
		563.322	0.0209604	0.0632593	0.0701943
		562.846	0.0211468	0.0652404	0.0676931
		562.371	0.0217165	0.0675696	0.0651737
		561.903	0.0227426	0.070306	0.0626381
		561.897	0.0243209	0.0735223	0.0600978
		561.423	0.02569	0.0758944	0.0584668
		560.951	0.0265759	0.0773075	0.0575794
		560.479	0.0296689	0.0817708	0.0551354
		560.007	0.033805	0.0870449	0.052859
		559.537	0.0392396	0.0932896	0.0509056
		559.068	0.0462739	0.100691	0.0495195
		558.599	0.0552303	0.109458	0.0490584
		558.131	0.066381	0.119797	0.049992
		557.664	0.079797	0.131871	0.0528298
		557.197	0.0950939	0.145707	0.057927
		556.732	0.111124	0.161043	0.0651892
		556.267	0.125834	0.177122	0.0738637
		555.967	0.136658	0.192521	0.0826924
		555.803	0.141534	0.2052	0.0904297
		555.339	0.141708	0.208172	0.0924334
		554.877	0.139938	0.213	0.0963286
		554.415	0.13303	0.214543	0.100251
		553.954	0.122853	0.20994	0.102465
		553.494	0.111373	0.200728	0.103388
		553.034	0.0999761	0.189071	0.10342
		552.576	0.0894299	0.176912	0.102877
		552.118	0.0800538	0.165552	0.101989
		551.661	0.0719013	0.155649	0.10091
		551.204	0.0648947	0.147403	0.099742
		550.749	0.0589041	0.140752	0.0985487
		550.294	0.0537889	0.13551	0.0973704
		550.156	0.0494172	0.131451	0.0962309
		549.84	0.0458054	0.128452	0.0951844
		549.386	0.0456734	0.128349	0.0951442
		548.933	0.0424589	0.125999	0.0941178
		548.482	0.0396915	0.124221	0.0931554
		548.03	0.037303	0.122862	0.092258
		547.58	0.0352371	0.121791	0.0914248
		547.13	0.0334475	0.120902	0.0906541
		546.681	0.0318957	0.120108	0.0899432
		546.233	0.0305498	0.119338	0.089289
		545.786	0.0293835	0.118541	0.0886884
		545.339	0.0283745	0.117676	0.0881381
		544.893	0.0275045	0.116718	0.087635
		544.464	0.0267579	0.115649	0.0871763
		544.447	0.0261217	0.114463	0.0867593
		544.003	0.0257775	0.113669	0.0865202
		543.559	0.0255847	0.113161	0.0863809
		543.116	0.0251376	0.111749	0.0860377
		542.674	0.0247724	0.110237	0.0857248
		542.232	0.0244822	0.108641	0.0854374
		541.791	0.0242613	0.106973	0.0851739
		541.351	0.0241043	0.105252	0.0849379
		540.911	0.0240065	0.103492	0.0847336
		540.472	0.0239664	0.101709	0.0845619
		540.034	0.0242106	0.0999167	0.0844209
		539.597	0.0241812	0.0981287	0.0843084
		539.16	0.0242397	0.0963562	0.0842224
		538.89	0.0243915	0.094609	0.0841615
		538.724	0.0245987	0.0928956	0.0841245
		538.289	0.0246652	0.0924254	0.0841183
		537.854	0.0248542	0.0912231	0.0841106
		537.42	0.0251552	0.0895972	0.084119
		536.987	0.0255	0.0880228	0.0841491
		536.555	0.0258874	0.0865033	0.0842005
		536.123	0.0263164	0.0850416	0.0842727
		535.692	0.0267862	0.0836394	0.0843652
		535.262	0.0272957	0.0822978	0.0844777
		534.832	0.0278442	0.0810169	0.0846099
		534.403	0.0284304	0.0797961	0.0847615
		533.975	0.0290532	0.078635	0.0849321
		533.547	0.0297113	0.0775379	0.0851216
		533.428	0.030403	0.0765204	0.0853296
		533.12	0.0310799	0.0756427	0.085541
		532.694	0.0311265	0.0755855	0.0855558
		532.268	0.0318797	0.0747095	0.0858001
		531.843	0.0326599	0.0738822	0.086062
		531.419	0.0334644	0.0731058	0.0863414
		530.995	0.0342897	0.0723823	0.0866378
		530.573	0.0351322	0.0717117	0.0869513
		530.15	0.0359875	0.0710934	0.0872827
		529.729	0.0368507	0.0705261	0.0876344
		529.308	0.0377166	0.0700086	0.0880108
		528.888	0.038579	0.0695392	0.0884161
		528.468	0.0394313	0.0691165	0.0888518
		528.076	0.040266	0.0687393	0.0893155
		528.049	0.041075	0.0684059	0.0898037
		527.631	0.0415404	0.0682279	0.0901045
		527.214	0.0418493	0.0681153	0.0903136
		526.797	0.0425794	0.0678661	0.0908439
		526.38	0.0432546	0.0676573	0.0913945
		525.965	0.0438636	0.0674879	0.0919658
		525.55	0.0443943	0.0673569	0.0925584
		525.136	0.0448338	0.0672634	0.0931731
		524.722	0.0451684	0.0672066	0.0938108
		524.309	0.0453839	0.0671858	0.0944726
		523.897	0.0454656	0.0672001	0.0951597
		523.485	0.0453986	0.0672487	0.0958733
		523.074	0.0451681	0.0673309	0.0966149
		522.83	0.04476	0.0674459	0.0973861
		522.664	0.0441612	0.0675928	0.0981887
		522.254	0.043978	0.0676349	0.0983971
		521.845	0.0433607	0.0677707	0.0990247
		521.437	0.0423505	0.0679788	0.0998964
		521.029	0.0411264	0.0682163	0.100806
		520.622	0.0396892	0.0684821	0.101757
		520.215	0.0380457	0.0687754	0.102753
		519.809	0.0362098	0.0690951	0.103796
		519.404	0.0342025	0.0694399	0.104891
		518.999	0.0320519	0.0698086	0.106042
		518.595	0.0297932	0.0701993	0.107255
		518.192	0.0274664	0.0706101	0.108534
		517.789	0.0251153	0.0710383	0.109885
		517.687	0.022785	0.0714807	0.111313
		517.387	0.0207163	0.0718927	0.112686
		516.986	0.0205192	0.071933	0.112823
		516.585	0.0183585	0.0723899	0.11442
		516.185	0.0163379	0.0728443	0.116106
		515.785	0.0144861	0.0732873	0.11788
		515.386	0.0128243	0.073707	0.119738
		514.988	0.0113664	0.0740885	0.121668
		514.59	0.0101196	0.0744118	0.123647
		514.193	0.00908507	0.0746516	0.125638
		513.796	0.00825909	0.0747747	0.127583
		513.4	0.00763437	0.0747386	0.129396
		513.005	0.00720114	0.0744889	0.130959
		512.645	0.00694815	0.0739568	0.132112
		512.61	0.00686364	0.0730568	0.132653
		512.216	0.00688634	0.0723411	0.132598
		511.822	0.00693598	0.0716864	0.132344
		511.43	0.00715422	0.0697273	0.130932
		511.037	0.00750851	0.0670547	0.128183
		510.646	0.00799032	0.0635548	0.123946
		510.254	0.00859264	0.0591576	0.118206
		509.864	0.00931002	0.0538839	0.111136
		509.474	0.0101386	0.0478976	0.103097
		509.085	0.0110762	0.0415413	0.0945936
		508.696	0.0121219	0.0353187	0.0861745
		508.308	0.0132766	0.0298049	0.0783355
		507.92	0.0145424	0.0255037	0.0714443
		507.7	0.0159225	0.0227183	0.065712
		507.533	0.0174215	0.021498	0.0612053
		507.147	0.0177803	0.021425	0.0603471
		506.761	0.0190449	0.0216777	0.0578819
		506.376	0.020799	0.0229683	0.0556312
		505.992	0.0226906	0.025048	0.054309
		505.608	0.0247273	0.0276245	0.0537626
		505.224	0.0269165	0.0304619	0.0538466
		504.841	0.0292658	0.0333856	0.05443
		504.459	0.0317824	0.0362738	0.0554003
		504.077	0.0344731	0.0390461	0.0566627
		503.696	0.0373437	0.041652	0.0581392
		503.316	0.0403993	0.044062	0.0597662
		502.936	0.0436436	0.046261	0.0614924
		502.849	0.0470788	0.0482437	0.0632769
		502.556	0.0502829	0.0498208	0.0648803
		502.178	0.0507058	0.0500115	0.065087
		501.799	0.0545232	0.0515704	0.0668967
		501.422	0.0585276	0.0529301	0.0686858
		501.045	0.0627121	0.0541025	0.070438
		500.668	0.0670662	0.0551018	0.0721408
		500.292	0.0715739	0.0559433	0.0737843

## Sheet: Figure 3e
Figure 3e
		Wavelength (nm)	q=30o	q=45o	q=55o
		750.532	0.920195	0.236463	0.0917314
		749.687	0.919747	0.227072	0.0921958
		748.845	0.919303	0.217884	0.0929458
		748.004	0.918859	0.208943	0.0940927
		747.165	0.918412	0.200297	0.095662
		746.328	0.917958	0.191996	0.0976648
		745.493	0.917496	0.184094	0.100109
		744.786	0.917097	0.177748	0.102535
		744.66	0.917025	0.176649	0.103004
		743.828	0.916543	0.169717	0.106354
		742.999	0.916049	0.16336	0.110167
		742.171	0.915543	0.157641	0.114448
		741.345	0.915024	0.152622	0.1192
		740.521	0.914491	0.148367	0.124427
		739.699	0.913944	0.14494	0.130129
		738.879	0.913382	0.142401	0.136307
		738.06	0.912805	0.140809	0.142959
		737.243	0.912212	0.140218	0.150081
		736.428	0.911603	0.14068	0.157668
		735.615	0.910978	0.142237	0.165715
		734.804	0.910335	0.144925	0.174212
		734.394	0.910003	0.146726	0.178683
		733.994	0.909675	0.148772	0.183149
		733.187	0.908996	0.153796	0.192514
		732.381	0.908297	0.160004	0.202292
		731.576	0.907578	0.167395	0.212465
		730.774	0.906836	0.175952	0.223014
		729.973	0.906072	0.185649	0.233917
		729.174	0.905283	0.196448	0.245147
		728.377	0.904467	0.208301	0.256676
		727.582	0.903623	0.221147	0.268473
		726.788	0.902749	0.234916	0.280507
		725.996	0.901844	0.249532	0.292745
		725.206	0.900905	0.264909	0.305155
		724.417	0.899931	0.280955	0.317708
		724.287	0.899767	0.283653	0.319785
		723.63	0.89892	0.297575	0.330373
		722.845	0.89787	0.314672	0.343121
		722.062	0.896779	0.332145	0.355925
		721.28	0.895645	0.349898	0.368753
		720.5	0.894466	0.367833	0.381576
		719.722	0.89324	0.38586	0.394362
		718.945	0.891965	0.403894	0.407079
		718.17	0.890639	0.421855	0.419694
		717.397	0.889259	0.439671	0.432174
		716.625	0.887823	0.457279	0.444484
		715.855	0.886329	0.474621	0.456591
		715.086	0.884773	0.491647	0.46846
		714.456	0.883445	0.505387	0.478025
		714.32	0.883153	0.508313	0.480059
		713.555	0.881466	0.524579	0.491353
		712.791	0.87971	0.540411	0.502309
		712.029	0.877881	0.555775	0.512895
		711.269	0.875975	0.570642	0.52308
		710.511	0.87399	0.584987	0.532832
		709.754	0.871919	0.598788	0.54212
		708.998	0.869759	0.612031	0.550916
		708.245	0.867503	0.624703	0.559191
		707.493	0.865145	0.636799	0.566916
		706.742	0.862676	0.648319	0.574066
		705.993	0.860087	0.659263	0.580612
		705.246	0.857369	0.669636	0.586532
		704.887	0.856012	0.674425	0.589148
		704.5	0.854511	0.679447	0.591799
		703.756	0.8515	0.688704	0.59639
		703.013	0.848324	0.697418	0.600284
		702.272	0.84497	0.7056	0.603457
		701.533	0.841422	0.713264	0.605889
		700.795	0.837665	0.720421	0.60756
		700.058	0.833683	0.727085	0.60845
		699.324	0.829456	0.73327	0.608543
		698.59	0.824966	0.738988	0.60782
		697.858	0.820192	0.744253	0.606268
		697.128	0.815109	0.749078	0.60387
		696.4	0.809692	0.753475	0.600616
		695.672	0.803914	0.757455	0.596496
		695.571	0.803079	0.757977	0.595852
		694.947	0.797745	0.761032	0.591499
		694.223	0.79115	0.764216	0.585622
		693.5	0.784096	0.767017	0.578861
		692.779	0.776542	0.769446	0.571217
		692.059	0.768447	0.771512	0.562693
		691.341	0.759767	0.773224	0.553298
		690.624	0.750455	0.774591	0.543045
		689.909	0.740462	0.775619	0.53195
		689.195	0.729739	0.776317	0.520038
		688.483	0.718236	0.776691	0.507336
		687.772	0.705908	0.776746	0.493879
		687.063	0.692712	0.776488	0.47971
		686.499	0.681547	0.776061	0.467931
		686.355	0.678619	0.775922	0.464876
		685.649	0.663611	0.775052	0.449431
		684.944	0.647694	0.773881	0.433438
		684.241	0.630906	0.772412	0.416965
		683.539	0.613325	0.770648	0.400086
		682.838	0.595086	0.768591	0.38288
		682.139	0.57639	0.766241	0.365434
		681.441	0.557522	0.763601	0.347846
		680.745	0.53886	0.76067	0.330252
		680.05	0.520877	0.757449	0.312778
		679.356	0.504143	0.753939	0.295458
		678.664	0.489297	0.750146	0.278365
		677.974	0.477014	0.746079	0.261618
		677.66	0.472447	0.744142	0.254132
		677.285	0.46795	0.741767	0.245328
		676.597	0.462668	0.737266	0.229594
		675.91	0.461575	0.732659	0.21451
		675.225	0.464856	0.727954	0.200163
		674.542	0.472441	0.722958	0.186632
		673.859	0.484007	0.717456	0.173986
		673.178	0.499016	0.711448	0.162287
		672.499	0.51678	0.705036	0.151586
		671.821	0.536538	0.698286	0.141925
		671.144	0.557531	0.691228	0.133335
		670.469	0.579063	0.68387	0.125837
		669.794	0.600539	0.676209	0.119441
		669.122	0.621488	0.668241	0.11415
		669.045	0.623824	0.667314	0.113617
		668.45	0.641558	0.659962	0.109955
		667.78	0.660511	0.651364	0.106841
		667.112	0.678206	0.642442	0.104784
		666.444	0.694573	0.633194	0.103756
		665.778	0.709601	0.623626	0.10372
		665.114	0.723313	0.613763	0.104635
		664.45	0.735756	0.603661	0.106436
		663.788	0.747003	0.593418	0.108977
		663.128	0.757184	0.583132	0.111894
		662.468	0.766437	0.572818	0.115603
		661.81	0.77481	0.562381	0.120789
		661.153	0.782333	0.551704	0.12669
		660.647	0.787596	0.54325	0.1316
		660.498	0.789063	0.540718	0.133104
		659.844	0.795067	0.529407	0.139997
		659.191	0.800413	0.517789	0.147331
		658.539	0.805158	0.505902	0.155062
		657.889	0.809358	0.493781	0.16315
		657.24	0.813061	0.481463	0.171555
		656.592	0.816311	0.46898	0.18024
		655.946	0.819146	0.456365	0.18917
		655.301	0.821602	0.443647	0.198309
		654.657	0.823709	0.430858	0.207627
		654.014	0.825495	0.418028	0.217091
		653.373	0.826983	0.405191	0.226672
		652.732	0.828196	0.392381	0.236344
		652.457	0.828638	0.386885	0.240527
		652.094	0.829153	0.379633	0.24608
		651.456	0.82987	0.366983	0.255857
		650.819	0.830362	0.354469	0.265654
		650.184	0.830644	0.34213	0.275451
		649.55	0.830727	0.330007	0.28523
		648.918	0.830623	0.318138	0.294975
		648.286	0.830342	0.306567	0.304672
		647.656	0.829894	0.295332	0.314307
		647.027	0.829287	0.284476	0.323869
		646.399	0.828529	0.274038	0.333347
		645.773	0.827627	0.264057	0.342733
		645.147	0.826588	0.254572	0.352018
		644.523	0.825417	0.245619	0.361196
		644.468	0.825307	0.244853	0.362004
		643.9	0.82412	0.237232	0.370261
		643.279	0.822701	0.229443	0.379208
		642.658	0.821163	0.22228	0.388033
		642.039	0.819511	0.215771	0.396733
		641.421	0.817747	0.209937	0.405305
		640.804	0.815872	0.204798	0.413747
		640.188	0.813889	0.200369	0.422057
		639.573	0.8118	0.196662	0.430227
		638.96	0.809605	0.193683	0.438231
		638.348	0.807305	0.191436	0.445967
		637.737	0.804901	0.18992	0.453371
		637.127	0.802393	0.189131	0.460889
		636.672	0.800453	0.18901	0.466558
		636.518	0.799782	0.189059	0.468465
		635.91	0.797067	0.189692	0.475898
		635.304	0.794248	0.191013	0.483168
		634.699	0.791325	0.193005	0.490286
		634.095	0.788297	0.195643	0.49726
		633.492	0.785163	0.198904	0.504096
		632.89	0.781924	0.20276	0.510799
		632.289	0.778577	0.207181	0.51737
		631.69	0.775123	0.212137	0.523814
		631.091	0.771561	0.217595	0.530132
		630.494	0.767889	0.223522	0.536326
		629.898	0.764106	0.229883	0.542398
		629.303	0.760213	0.236644	0.54835
		629.062	0.758604	0.239489	0.550728
		628.709	0.756207	0.243772	0.554185
		628.116	0.752088	0.251231	0.559903
		627.525	0.747855	0.258988	0.565507
		626.934	0.743506	0.26701	0.570998
		626.345	0.73904	0.275265	0.576377
		625.757	0.734457	0.283722	0.581646
		625.169	0.729754	0.29235	0.586806
		624.583	0.724929	0.301123	0.591857
		623.998	0.719982	0.310011	0.596802
		623.414	0.71491	0.318991	0.601641
		622.832	0.709709	0.328038	0.606375
		622.25	0.704375	0.33713	0.611006
		621.669	0.698904	0.346244	0.615535
		621.633	0.698553	0.346822	0.615818
		621.09	0.693294	0.355363	0.619964
		620.511	0.687549	0.364468	0.624295
		619.934	0.681669	0.373543	0.62853
		619.358	0.675655	0.382571	0.632671
		618.782	0.669507	0.39154	0.636722
		618.208	0.663226	0.400436	0.640685
		617.635	0.656812	0.409249	0.644562
		617.063	0.650266	0.417968	0.648356
		616.492	0.64359	0.426584	0.65207
		615.922	0.636787	0.435089	0.655707
		615.353	0.62986	0.443476	0.659269
		614.785	0.622812	0.451739	0.662758
		614.376	0.617654	0.45762	0.665232
		614.218	0.615648	0.459872	0.666176
		613.653	0.608373	0.467872	0.669526
		613.088	0.600993	0.475736	0.672808
		612.524	0.593515	0.48346	0.676026
		611.962	0.585946	0.491043	0.679179
		611.4	0.578296	0.498484	0.68227
		610.839	0.570573	0.505783	0.6853
		610.28	0.562789	0.512941	0.688271
		609.721	0.554954	0.519958	0.691183
		609.164	0.547083	0.526836	0.694037
		608.607	0.539187	0.533576	0.696836
		608.052	0.531284	0.540179	0.699579
		607.497	0.523388	0.546647	0.702267
		607.287	0.520395	0.549068	0.703274
		606.944	0.515516	0.55298	0.704902
		606.392	0.507689	0.559176	0.707484
		605.84	0.499923	0.565233	0.710014
		605.29	0.492242	0.571144	0.712493
		604.74	0.484665	0.576899	0.714922
		604.192	0.477217	0.582486	0.717301
		603.644	0.469921	0.587892	0.71963
		603.098	0.462804	0.593105	0.721912
		602.553	0.455893	0.598121	0.724146
		602.008	0.449216	0.602946	0.726333
		601.465	0.442787	0.607586	0.728474
		600.922	0.436577	0.612053	0.73057
		600.38	0.430445	0.616357	0.732623
		600.36	0.43021	0.616517	0.7327
		599.84	0.42555	0.620505	0.734633
		599.3	0.421585	0.6245	0.736602
		598.762	0.416358	0.628345	0.738532
		598.224	0.411765	0.632036	0.740424
		597.687	0.407665	0.635574	0.742279
		597.152	0.404029	0.638955	0.744097
		596.617	0.400856	0.642178	0.745877
		596.083	0.398154	0.645243	0.747613
		595.55	0.39593	0.648148	0.749299
		595.018	0.39419	0.650892	0.750929
		594.487	0.392938	0.653473	0.752505
		593.957	0.392177	0.655888	0.754044
		593.589	0.391938	0.65747	0.755107
		593.428	0.391908	0.658135	0.755572
		592.9	0.392126	0.66021	0.757117
		592.373	0.392829	0.662111	0.758697
		591.847	0.394007	0.663834	0.760318
		591.321	0.39565	0.665377	0.761973
		590.797	0.397747	0.666739	0.763652
		590.274	0.400283	0.667917	0.765343
		589.751	0.403241	0.668912	0.767036
		589.23	0.406603	0.669724	0.768727
		588.709	0.41035	0.670358	0.770411
		588.189	0.414461	0.670817	0.772085
		587.67	0.418914	0.671111	0.773735
		587.152	0.423686	0.67125	0.775348
		586.969	0.42545	0.671265	0.775907
		586.635	0.428754	0.671249	0.77691
		586.119	0.434095	0.671127	0.778419
		585.604	0.439686	0.670907	0.779874
		585.09	0.445502	0.670616	0.781279
		584.576	0.451523	0.670286	0.782638
		584.064	0.457724	0.669953	0.783954
		583.552	0.464084	0.669656	0.785232
		583.042	0.47058	0.669436	0.786475
		582.532	0.477184	0.669335	0.787684
		582.023	0.483845	0.669393	0.788862
		581.515	0.490433	0.66965	0.79001
		581.008	0.497269	0.670139	0.791131
		580.502	0.504295	0.67089	0.792226
		580.495	0.504383	0.670901	0.79224
		579.996	0.511217	0.671923	0.793296
		579.492	0.518068	0.673251	0.794341
		578.988	0.524863	0.674879	0.795364
		578.485	0.531615	0.676802	0.796365
		577.983	0.538335	0.679009	0.797344
		577.482	0.545026	0.68148	0.798302
		576.982	0.551686	0.684193	0.79924
		576.483	0.558305	0.687118	0.800158
		575.985	0.564873	0.690227	0.801056
		575.487	0.571381	0.693487	0.801935
		574.99	0.57782	0.696868	0.802796
		574.495	0.584184	0.700339	0.803637
		574.162	0.588409	0.702705	0.804192
		574	0.590467	0.703874	0.804461
		573.505	0.596664	0.707446	0.805266
		573.012	0.602771	0.711033	0.806054
		572.52	0.608785	0.714616	0.806826
		572.028	0.614704	0.718177	0.807584
		571.538	0.620526	0.721702	0.808329
		571.048	0.62625	0.725179	0.809065
		570.559	0.631874	0.728598	0.809793
		570.07	0.637399	0.731952	0.810516
		569.583	0.642823	0.735233	0.811234
		569.096	0.648147	0.738435	0.811947
		568.611	0.653372	0.741548	0.812655
		568.126	0.658497	0.74456	0.813356
		567.966	0.660163	0.745525	0.813584
		567.642	0.663524	0.74744	0.814048
		567.159	0.668454	0.750104	0.81473
		566.676	0.673287	0.752616	0.815402
		566.195	0.678025	0.756204	0.816063
		565.714	0.682669	0.7592	0.816713
		565.234	0.68722	0.761843	0.817352
		564.755	0.69168	0.764381	0.81798
		564.276	0.696049	0.766849	0.818596
		563.799	0.700331	0.769251	0.819203
		563.322	0.704526	0.77159	0.819799
		562.846	0.708635	0.773866	0.820385
		562.371	0.712661	0.776083	0.820962
		561.903	0.716555	0.778214	0.821523
		561.897	0.716605	0.778241	0.82153
		561.423	0.720468	0.780343	0.82209
		560.951	0.724253	0.782391	0.822641
		560.479	0.72796	0.784388	0.823185
		560.007	0.731591	0.786334	0.823721
		559.537	0.735148	0.788232	0.82425
		559.068	0.738632	0.790082	0.824771
		558.599	0.742045	0.791887	0.825286
		558.131	0.745388	0.793647	0.825794
		557.664	0.748663	0.795364	0.826295
		557.197	0.75187	0.797039	0.826789
		556.732	0.75501	0.798671	0.827274
		556.267	0.758086	0.800263	0.827751
		555.967	0.760038	0.80127	0.828053
		555.803	0.761098	0.801815	0.828218
		555.339	0.764048	0.803328	0.828674
		554.877	0.766937	0.804801	0.829117
		554.415	0.769766	0.806236	0.829545
		553.954	0.772538	0.807634	0.829956
		553.494	0.775256	0.808993	0.830344
		553.034	0.777923	0.810315	0.830708
		552.576	0.780542	0.8116	0.831041
		552.118	0.783116	0.812847	0.83134
		551.661	0.785645	0.814056	0.831598
		551.204	0.788125	0.815227	0.83181
		550.749	0.790549	0.81636	0.831971
		550.294	0.792912	0.817453	0.832076
		550.156	0.793617	0.817778	0.832096
		549.84	0.79521	0.818507	0.83212
		549.386	0.797442	0.81952	0.832099
		548.933	0.799609	0.820491	0.83201
		548.482	0.801714	0.821419	0.831848
		548.03	0.803758	0.822302	0.83161
		547.58	0.805744	0.823138	0.831294
		547.13	0.807685	0.823926	0.830895
		546.681	0.809747	0.824662	0.830411
		546.233	0.811395	0.825345	0.829836
		545.786	0.81307	0.82597	0.829166
		545.339	0.814729	0.826535	0.828397
		544.893	0.816329	0.827036	0.827521
		544.464	0.817808	0.827453	0.826572
		544.447	0.817865	0.827468	0.826532
		544.003	0.819332	0.827827	0.825423
		543.559	0.820727	0.828106	0.824186
		543.116	0.822049	0.828301	0.822813
		542.674	0.823293	0.828404	0.821294
		542.232	0.824458	0.828408	0.81962
		541.791	0.825539	0.828305	0.817782
		541.351	0.826533	0.828086	0.81577
		540.911	0.827437	0.82774	0.813574
		540.472	0.828246	0.827252	0.811186
		540.034	0.828954	0.826598	0.808597
		539.597	0.829559	0.825722	0.8058
		539.16	0.830053	0.824532	0.802787
		538.89	0.830302	0.823657	0.800809
		538.724	0.830431	0.823119	0.799555
		538.289	0.830688	0.821759	0.796102
		537.854	0.830817	0.820315	0.792428
		537.42	0.830811	0.818645	0.788537
		536.987	0.830665	0.816723	0.784437
		536.555	0.830372	0.814547	0.780141
		536.123	0.829927	0.812119	0.775666
		535.692	0.829324	0.809437	0.771034
		535.262	0.828559	0.806505	0.766272
		534.832	0.82763	0.803327	0.761414
		534.403	0.826535	0.79991	0.756497
		533.975	0.825275	0.796268	0.751565
		533.547	0.823854	0.792416	0.746666
		533.428	0.82343	0.791308	0.745314
		533.12	0.822276	0.788375	0.74185
		532.694	0.820552	0.784172	0.737172
		532.268	0.818692	0.779835	0.732685
		531.843	0.816712	0.775398	0.728442
		531.419	0.814632	0.770897	0.724492
		530.995	0.812473	0.766373	0.720881
		530.573	0.810262	0.761866	0.717646
		530.15	0.808028	0.757421	0.714816
		529.729	0.805802	0.753083	0.712414
		529.308	0.803619	0.748897	0.710451
		528.888	0.801512	0.744911	0.708934
		528.468	0.799516	0.741169	0.707856
		528.076	0.797776	0.737926	0.707234
		528.049	0.797664	0.737717	0.707205
		527.631	0.795986	0.734596	0.706964
		527.214	0.79451	0.731845	0.707106
		526.797	0.793257	0.729493	0.707603
		526.38	0.792246	0.727566	0.708421
		525.965	0.791489	0.726077	0.709524
		525.55	0.79099	0.72503	0.710871
		525.136	0.79075	0.724421	0.712416
		524.722	0.790757	0.724234	0.714101
		524.309	0.790985	0.724443	0.715856
		523.897	0.791433	0.725019	0.717638
		523.485	0.792103	0.725923	0.719556
		523.074	0.792966	0.727118	0.721773
		522.83	0.793561	0.72795	0.723203
		522.664	0.793996	0.728562	0.724199
		522.254	0.795168	0.730216	0.726681
		521.845	0.796457	0.73204	0.729155
		521.437	0.797841	0.734001	0.731604
		521.029	0.799297	0.736066	0.734023
		520.622	0.800804	0.738207	0.736407
		520.215	0.802342	0.740401	0.738753
		519.809	0.803892	0.742628	0.741056
		519.404	0.805439	0.744869	0.743312
		518.999	0.806965	0.747113	0.745517
		518.595	0.808459	0.749347	0.74767
		518.192	0.809907	0.751565	0.749767
		517.789	0.811299	0.753758	0.751807
		517.687	0.811642	0.754309	0.752315
		517.387	0.812626	0.755924	0.753791
		516.986	0.813878	0.758059	0.755716
		516.585	0.81505	0.76016	0.757584
		516.185	0.816135	0.762228	0.759395
		515.785	0.81713	0.764261	0.76115
		515.386	0.818029	0.766261	0.762851
		514.988	0.818831	0.768227	0.764499
		514.59	0.819534	0.770161	0.766096
		514.193	0.820138	0.772065	0.767644
		513.796	0.820643	0.77394	0.769145
		513.4	0.821052	0.775788	0.770601
		513.005	0.821366	0.77761	0.772016
		512.645	0.821574	0.77925	0.77327
		512.61	0.82159	0.779408	0.773391
		512.216	0.821729	0.781184	0.774729
		511.822	0.821789	0.78294	0.776033
		511.43	0.821775	0.784676	0.777306
		511.037	0.821697	0.786394	0.778551
		510.646	0.82156	0.788097	0.77977
		510.254	0.821375	0.789784	0.780966
		509.864	0.82115	0.791458	0.782142
		509.474	0.820894	0.793119	0.783302
		509.085	0.820614	0.794769	0.784447
		508.696	0.820321	0.796409	0.785581
		508.308	0.820022	0.79804	0.786706
		507.92	0.819724	0.799663	0.787825
		507.7	0.819557	0.800585	0.78846
		507.533	0.819433	0.801281	0.78894
		507.147	0.819155	0.802893	0.790054
		506.761	0.818894	0.804502	0.79117
		506.376	0.818654	0.80611	0.792288
		505.992	0.818438	0.807717	0.793412
		505.608	0.818253	0.809325	0.794542
		505.224	0.818099	0.810936	0.795681
		504.841	0.817974	0.812551	0.796829
		504.459	0.81788	0.81417	0.797989
		504.077	0.817813	0.815794	0.799161
		503.696	0.817775	0.817421	0.800346
		503.316	0.817762	0.819053	0.801548
		502.936	0.817773	0.820687	0.802769
		502.849	0.817778	0.821059	0.803051
		502.556	0.817806	0.822321	0.804015
		502.178	0.817859	0.823953	0.805294
		501.799	0.817929	0.825581	0.806612
		501.422	0.818015	0.827203	0.807971
		501.045	0.818113	0.828814	0.809362
		500.668	0.818223	0.830412	0.81077
		500.292	0.81834	0.831993	0.81218

## Sheet: Figure 3f
Figure 3f
		Wavelength (nm)	q=30o	q=45o	q=55o
		750.532	0.974006	0.863417	0.876862
		749.687	0.973914	0.862008	0.876831
		748.845	0.973825	0.860648	0.876854
		748.004	0.973739	0.859341	0.876929
		747.165	0.973654	0.85809	0.877055
		746.328	0.97357	0.856902	0.877232
		745.493	0.973486	0.855781	0.877459
		744.786	0.973415	0.854889	0.877691
		744.66	0.973402	0.854736	0.877737
		743.828	0.973318	0.853774	0.878065
		742.999	0.973233	0.852904	0.878443
		742.171	0.973148	0.852136	0.878872
		741.345	0.973061	0.851477	0.879352
		740.521	0.972974	0.850939	0.879882
		739.699	0.972886	0.85053	0.880463
		738.879	0.972796	0.850258	0.881094
		738.06	0.972706	0.850134	0.881775
		737.243	0.972613	0.850164	0.882506
		736.428	0.97252	0.850356	0.883286
		735.615	0.972424	0.850716	0.884113
		734.804	0.972327	0.851249	0.884987
		734.394	0.972277	0.851586	0.885447
		733.994	0.972228	0.851958	0.885907
		733.187	0.972126	0.852846	0.886871
		732.381	0.972023	0.853913	0.887878
		731.576	0.971917	0.855158	0.888925
		730.774	0.971809	0.856578	0.890011
		729.973	0.971698	0.858167	0.891133
		729.174	0.971584	0.859919	0.892289
		728.377	0.971468	0.861826	0.893475
		727.582	0.971348	0.863878	0.894688
		726.788	0.971224	0.866063	0.895926
		725.996	0.971097	0.868369	0.897183
		725.206	0.970966	0.870781	0.898456
		724.417	0.970831	0.873285	0.89974
		724.287	0.970808	0.873704	0.899953
		723.63	0.970691	0.875864	0.901031
		722.845	0.970547	0.8785	0.902325
		722.062	0.970397	0.881177	0.903616
		721.28	0.970243	0.883877	0.904903
		720.5	0.970082	0.886583	0.906181
		719.722	0.969916	0.889285	0.907448
		718.945	0.969744	0.891969	0.908703
		718.17	0.969566	0.894627	0.909942
		717.397	0.969381	0.897249	0.911164
		716.625	0.96919	0.899826	0.912365
		715.855	0.968993	0.90235	0.913542
		715.086	0.968791	0.904813	0.914692
		714.456	0.96862	0.90679	0.915615
		714.32	0.968583	0.90721	0.915811
		713.555	0.96837	0.909535	0.916895
		712.791	0.968153	0.911783	0.917939
		712.029	0.967932	0.913952	0.91894
		711.269	0.967708	0.916038	0.919895
		710.511	0.967481	0.918039	0.920798
		709.754	0.967249	0.919951	0.921647
		708.998	0.967013	0.921774	0.922438
		708.245	0.966771	0.923504	0.923167
		707.493	0.96652	0.92514	0.923831
		706.742	0.966259	0.926682	0.924428
		705.993	0.965985	0.928128	0.924953
		705.246	0.965697	0.92948	0.925404
		704.887	0.965553	0.930097	0.925594
		704.5	0.965392	0.930739	0.925778
		703.756	0.965069	0.931904	0.926072
		703.013	0.964724	0.932979	0.926284
		702.272	0.964357	0.933965	0.92641
		701.533	0.963965	0.934864	0.926449
		700.795	0.963545	0.935678	0.926398
		700.058	0.963097	0.936409	0.926253
		699.324	0.962616	0.937059	0.926014
		698.59	0.962101	0.937631	0.925677
		697.858	0.961548	0.938126	0.925241
		697.128	0.960953	0.938546	0.924702
		696.4	0.960314	0.938893	0.924061
		695.672	0.959625	0.93917	0.923314
		695.571	0.959524	0.939203	0.923202
		694.947	0.958881	0.939377	0.922461
		694.223	0.958076	0.939516	0.921501
		693.5	0.957206	0.939589	0.920433
		692.779	0.956261	0.939597	0.919258
		692.059	0.955235	0.939542	0.917976
		691.341	0.954118	0.939424	0.916588
		690.624	0.952901	0.939245	0.915097
		689.909	0.951573	0.939005	0.913504
		689.195	0.950121	0.938706	0.911813
		688.483	0.948532	0.938348	0.910027
		687.772	0.946793	0.937931	0.90815
		687.063	0.944888	0.937456	0.906188
		686.499	0.943239	0.937035	0.904565
		686.355	0.942801	0.936923	0.904145
		685.649	0.940518	0.936332	0.902028
		684.944	0.938022	0.935683	0.899843
		684.241	0.935301	0.934975	0.897596
		683.539	0.932345	0.934207	0.895296
		682.838	0.92915	0.93338	0.892948
		682.139	0.925718	0.932493	0.890559
		681.441	0.922063	0.931546	0.888143
		680.745	0.918214	0.930542	0.885759
		680.05	0.914217	0.929489	0.883466
		679.356	0.910137	0.928398	0.881179
		678.664	0.90606	0.927275	0.878884
		677.974	0.902093	0.926121	0.876616
		677.66	0.900354	0.925582	0.875601
		677.285	0.898357	0.924925	0.874405
		676.597	0.894978	0.923673	0.872268
		675.91	0.892078	0.922356	0.870219
		675.225	0.889761	0.920969	0.86827
		674.542	0.888097	0.919512	0.866427
		673.859	0.887121	0.917986	0.864696
		673.178	0.886823	0.916391	0.863077
		672.499	0.887155	0.914728	0.86157
		671.821	0.888039	0.912998	0.860176
		671.144	0.889377	0.911199	0.858893
		670.469	0.891061	0.909331	0.857727
		669.794	0.892985	0.907394	0.856679
		669.122	0.895049	0.905386	0.855753
		669.045	0.895289	0.905153	0.855656
		668.45	0.897166	0.903306	0.854955
		667.78	0.899263	0.901152	0.854284
		667.112	0.901282	0.898919	0.853743
		666.444	0.903177	0.896603	0.85333
		665.778	0.904919	0.894198	0.853042
		665.114	0.906492	0.891696	0.852872
		664.45	0.907897	0.88909	0.852788
		663.788	0.909156	0.886391	0.852669
		663.128	0.910352	0.883657	0.852168
		662.468	0.91157	0.881	0.851868
		661.81	0.912787	0.878461	0.852394
		661.153	0.913951	0.875939	0.853021
		660.647	0.914795	0.87394	0.853492
		660.498	0.915035	0.873338	0.853632
		659.844	0.916029	0.870636	0.854253
		659.191	0.916927	0.867843	0.854903
		658.539	0.917726	0.864974	0.855586
		657.889	0.918428	0.862042	0.856303
		657.24	0.919035	0.859057	0.857052
		656.592	0.91955	0.856029	0.857829
		655.946	0.919978	0.852964	0.858629
		655.301	0.920323	0.84987	0.859449
		654.657	0.92059	0.846754	0.860285
		654.014	0.920784	0.843624	0.861131
		653.373	0.920909	0.840487	0.861985
		652.732	0.920968	0.837349	0.862842
		652.457	0.920974	0.836001	0.863212
		652.094	0.920964	0.834219	0.8637
		651.456	0.920901	0.831105	0.864554
		650.819	0.920782	0.828015	0.865403
		650.184	0.920609	0.824956	0.866243
		649.55	0.920383	0.821939	0.867072
		648.918	0.920107	0.818972	0.867888
		648.286	0.919782	0.816064	0.868689
		647.656	0.919409	0.813224	0.869473
		647.027	0.91899	0.810462	0.870239
		646.399	0.918526	0.807787	0.870986
		645.773	0.918016	0.805209	0.871711
		645.147	0.917463	0.802735	0.872415
		644.523	0.916866	0.800376	0.873096
		644.468	0.916811	0.800173	0.873155
		643.9	0.916227	0.79814	0.873754
		643.279	0.915545	0.796034	0.874388
		642.658	0.914821	0.794066	0.874998
		642.039	0.914055	0.792243	0.875583
		641.421	0.913249	0.790571	0.876144
		640.804	0.912402	0.789055	0.876681
		640.188	0.911516	0.7877	0.877193
		639.573	0.91059	0.786509	0.87768
		638.96	0.909625	0.785484	0.878144
		638.348	0.908623	0.784628	0.878583
		637.737	0.907582	0.78394	0.878998
		637.127	0.906505	0.783421	0.87939
		636.672	0.905677	0.783143	0.879667
		636.518	0.905391	0.78307	0.879758
		635.91	0.90424	0.782883	0.880104
		635.304	0.903053	0.782858	0.880425
		634.699	0.901829	0.782991	0.880724
		634.095	0.900568	0.783278	0.881
		633.492	0.899269	0.783713	0.881252
		632.89	0.897932	0.784291	0.881481
		632.289	0.896555	0.785004	0.881685
		631.69	0.895137	0.785847	0.881864
		631.091	0.893677	0.786811	0.882018
		630.494	0.892174	0.787889	0.882145
		629.898	0.890627	0.789073	0.882245
		629.303	0.889034	0.790356	0.882316
		629.062	0.888375	0.790902	0.882336
		628.709	0.887394	0.791729	0.882357
		628.116	0.885704	0.793184	0.882366
		627.525	0.883965	0.794712	0.882342
		626.934	0.882175	0.796306	0.882283
		626.345	0.880332	0.797958	0.882188
		625.757	0.878435	0.799661	0.882054
		625.169	0.876482	0.801407	0.881879
		624.583	0.874472	0.803188	0.881662
		623.998	0.872403	0.805	0.8814
		623.414	0.870269	0.806834	0.881092
		622.832	0.868063	0.808686	0.880735
		622.25	0.865775	0.810549	0.880328
		621.669	0.863395	0.812419	0.879869
		621.633	0.863241	0.812537	0.879838
		621.09	0.860925	0.81429	0.879356
		620.511	0.858379	0.816157	0.878789
		619.934	0.855777	0.818015	0.878166
		619.358	0.853126	0.819862	0.877486
		618.782	0.850423	0.821692	0.87675
		618.208	0.847662	0.823503	0.875957
		617.635	0.844838	0.825291	0.875108
		617.063	0.841945	0.827056	0.874202
		616.492	0.838983	0.828796	0.873242
		615.922	0.83595	0.83051	0.872228
		615.353	0.832846	0.832198	0.871162
		614.785	0.829671	0.833858	0.870044
		614.376	0.827336	0.835039	0.869207
		614.218	0.826425	0.835491	0.868878
		613.653	0.823109	0.837095	0.867663
		613.088	0.819725	0.83867	0.866402
		612.524	0.816275	0.840215	0.865096
		611.962	0.812761	0.841729	0.863747
		611.4	0.809185	0.843213	0.862355
		610.839	0.80555	0.844664	0.860921
		610.28	0.801861	0.846084	0.859447
		609.721	0.798119	0.847472	0.857934
		609.164	0.794331	0.848827	0.856383
		608.607	0.790501	0.85015	0.854794
		608.052	0.786634	0.851441	0.853172
		607.497	0.782737	0.852699	0.851517
		607.287	0.78125	0.853168	0.85088
		606.944	0.778815	0.853925	0.849833
		606.392	0.774877	0.855118	0.848123
		605.84	0.77093	0.856278	0.846392
		605.29	0.766983	0.857406	0.844641
		604.74	0.763047	0.858501	0.842872
		604.192	0.759132	0.859563	0.841078
		603.644	0.755253	0.86059	0.839242
		603.098	0.751426	0.861583	0.837335
		602.553	0.747671	0.86254	0.835319
		602.008	0.744011	0.863458	0.833163
		601.465	0.740464	0.864337	0.830864
		600.922	0.737027	0.865173	0.828457
		600.38	0.733683	0.865964	0.826002
		600.36	0.733558	0.865994	0.825909
		599.84	0.730426	0.866707	0.823567
		599.3	0.727269	0.867399	0.821207
		598.762	0.724235	0.868039	0.818964
		598.224	0.721341	0.868628	0.816869
		597.687	0.718602	0.869167	0.814945
		597.152	0.716027	0.869665	0.813214
		596.617	0.713626	0.870128	0.811697
		596.083	0.711406	0.870563	0.81041
		595.55	0.709373	0.870975	0.809372
		595.018	0.707534	0.871366	0.808593
		594.487	0.705894	0.871734	0.808082
		593.957	0.704456	0.872076	0.807839
		593.589	0.703576	0.872297	0.807825
		593.428	0.703223	0.872388	0.807859
		592.9	0.702197	0.872665	0.808128
		592.373	0.701378	0.872903	0.808627
		591.847	0.700766	0.873099	0.80933
		591.321	0.700359	0.873248	0.810207
		590.797	0.700155	0.87335	0.811223
		590.274	0.700148	0.873401	0.812346
		589.751	0.700335	0.873401	0.813544
		589.23	0.700709	0.87335	0.814787
		588.709	0.701265	0.873247	0.81605
		588.189	0.701993	0.873094	0.817301
		587.67	0.702888	0.872891	0.818504
		587.152	0.703939	0.872641	0.819624
		586.969	0.704347	0.872542	0.819995
		586.635	0.705138	0.872346	0.82063
		586.119	0.706478	0.872009	0.8215
		585.604	0.707956	0.871633	0.822224
		585.09	0.709575	0.871219	0.822794
		584.576	0.711358	0.870772	0.823209
		584.064	0.713323	0.870294	0.823467
		583.552	0.715418	0.869787	0.823573
		583.042	0.717538	0.869255	0.823528
		582.532	0.71965	0.868698	0.823339
		582.023	0.721749	0.868118	0.823009
		581.515	0.723751	0.867517	0.822546
		581.008	0.725993	0.866895	0.821954
		580.502	0.728447	0.866253	0.82124
		580.495	0.728478	0.866245	0.82123
		579.996	0.730849	0.865591	0.820407
		579.492	0.733247	0.864908	0.819459
		578.988	0.735658	0.864205	0.818399
		578.485	0.738082	0.86348	0.817228
		577.983	0.740517	0.862734	0.815946
		577.482	0.742957	0.861964	0.814552
		576.982	0.745399	0.861172	0.813044
		576.483	0.747838	0.860354	0.811419
		575.985	0.750269	0.859509	0.809674
		575.487	0.752689	0.85863	0.807804
		574.99	0.755094	0.857706	0.805808
		574.495	0.757482	0.856719	0.80368
		574.162	0.759072	0.856013	0.802177
		574	0.759849	0.855653	0.801418
		573.505	0.762192	0.854518	0.799018
		573.012	0.764508	0.853358	0.79648
		572.52	0.766797	0.852214	0.7938
		572.028	0.769056	0.851093	0.790977
		571.538	0.771282	0.849979	0.788011
		571.048	0.773475	0.848858	0.784902
		570.559	0.775633	0.84772	0.781648
		570.07	0.777755	0.846558	0.77825
		569.583	0.779839	0.84537	0.774708
		569.096	0.781884	0.844154	0.771023
		568.611	0.783889	0.842908	0.767195
		568.126	0.785854	0.841632	0.763225
		567.966	0.786491	0.841205	0.761888
		567.642	0.787776	0.840323	0.759115
		567.159	0.789656	0.838981	0.754864
		566.676	0.791493	0.837603	0.750475
		566.195	0.793285	0.836188	0.745949
		565.714	0.795031	0.834732	0.741287
		565.234	0.796732	0.833235	0.736491
		564.755	0.798385	0.831692	0.731565
		564.276	0.799991	0.830102	0.726511
		563.799	0.801548	0.82846	0.721333
		563.322	0.803055	0.826763	0.716036
		562.846	0.804512	0.825009	0.710624
		562.371	0.805919	0.823194	0.705104
		561.903	0.807257	0.821339	0.699555
		561.897	0.807273	0.821315	0.699483
		561.423	0.808575	0.819369	0.693771
		560.951	0.809825	0.817353	0.687978
		560.479	0.81102	0.815263	0.682114
		560.007	0.81216	0.813096	0.676194
		559.537	0.813245	0.810847	0.670233
		559.068	0.814274	0.808512	0.664246
		558.599	0.815246	0.806087	0.658252
		558.131	0.81616	0.803568	0.652271
		557.664	0.817016	0.800949	0.646321
		557.197	0.817811	0.798227	0.640425
		556.732	0.818546	0.795398	0.634606
		556.267	0.819219	0.792455	0.628891
		555.967	0.81962	0.790494	0.625272
		555.803	0.819829	0.789397	0.623313
		555.339	0.820375	0.786217	0.617918
		554.877	0.820856	0.782913	0.61277
		554.415	0.821269	0.77948	0.607958
		553.954	0.821614	0.775916	0.603591
		553.494	0.82189	0.772216	0.599786
		553.034	0.822094	0.768377	0.596652
		552.576	0.822225	0.764398	0.594265
		552.118	0.822282	0.760276	0.592668
		551.661	0.822262	0.756009	0.59187
		551.204	0.822164	0.751597	0.591858
		550.749	0.821987	0.747038	0.592605
		550.294	0.821729	0.742332	0.594074
		550.156	0.821634	0.740873	0.594657
		549.84	0.821389	0.73748	0.596221
		549.386	0.820967	0.732484	0.598992
		548.933	0.820465	0.727345	0.602328
		548.482	0.819888	0.722066	0.606159
		548.03	0.819244	0.716651	0.610409
		547.58	0.818544	0.711105	0.614996
		547.13	0.817783	0.705433	0.619833
		546.681	0.817009	0.699642	0.624834
		546.233	0.815685	0.69374	0.629911
		545.786	0.814235	0.687738	0.634985
		545.339	0.812744	0.681645	0.639977
		544.893	0.81118	0.675477	0.644821
		544.464	0.809588	0.669488	0.649284
		544.447	0.809523	0.669251	0.649455
		544.003	0.807761	0.662989	0.65383
		543.559	0.805881	0.656723	0.657905
		543.116	0.803877	0.650494	0.66165
		542.674	0.801743	0.644338	0.665041
		542.232	0.799474	0.63814	0.668066
		541.791	0.797065	0.631507	0.670719
		541.351	0.794513	0.624645	0.673001
		540.911	0.791815	0.618065	0.674917
		540.472	0.788967	0.611776	0.676479
		540.034	0.785967	0.60571	0.677702
		539.597	0.782813	0.599854	0.678604
		539.16	0.779502	0.594222	0.679206
		538.89	0.77737	0.590855	0.679437
		538.724	0.776035	0.588846	0.679529
		538.289	0.772411	0.58376	0.679598
		537.854	0.768631	0.579004	0.679437
		537.42	0.764698	0.574619	0.679071
		536.987	0.760614	0.570647	0.678525
		536.555	0.756386	0.56713	0.677824
		536.123	0.75202	0.564108	0.676994
		535.692	0.747526	0.561619	0.67606
		535.262	0.742916	0.559696	0.675045
		534.832	0.738205	0.558368	0.673974
		534.403	0.733411	0.557658	0.672869
		533.975	0.728555	0.55758	0.671753
		533.547	0.723661	0.558139	0.670647
		533.428	0.722295	0.558408	0.670343
		533.12	0.718758	0.559333	0.66957
		532.694	0.713876	0.561146	0.668542
		532.268	0.70905	0.563557	0.667577
		531.843	0.704316	0.56653	0.666692
		531.419	0.699712	0.570023	0.665896
		530.995	0.695278	0.573986	0.6652
		530.573	0.691051	0.578362	0.664609
		530.15	0.687069	0.58309	0.664126
		529.729	0.683366	0.588104	0.663751
		529.308	0.67997	0.593342	0.663483
		528.888	0.676906	0.598737	0.663316
		528.468	0.674189	0.60423	0.663242
		528.076	0.671968	0.609412	0.66325
		528.049	0.671829	0.609762	0.663253
		527.631	0.669827	0.615282	0.663338
		527.214	0.668175	0.620743	0.663482
		526.797	0.666861	0.626106	0.663674
		526.38	0.665862	0.631336	0.663901
		525.965	0.665152	0.636407	0.664149
		525.55	0.664703	0.641297	0.66441
		525.136	0.664479	0.645989	0.664673
		524.722	0.664441	0.650473	0.664934
		524.309	0.664537	0.654741	0.665188
		523.897	0.664747	0.65879	0.665436
		523.485	0.665059	0.66262	0.665678
		523.074	0.665439	0.666233	0.665917
		522.83	0.665684	0.668281	0.666061
		522.664	0.665856	0.669633	0.66616
		522.254	0.666284	0.672827	0.666412
		521.845	0.666704	0.675821	0.666682
		521.437	0.667101	0.678624	0.666975
		521.029	0.667461	0.681245	0.6673
		520.622	0.667775	0.683692	0.667665
		520.215	0.668035	0.685974	0.668076
		519.809	0.668238	0.688101	0.668538
		519.404	0.668381	0.690081	0.669058
		518.999	0.668462	0.691924	0.66964
		518.595	0.668482	0.693639	0.670288
		518.192	0.668443	0.695239	0.671004
		517.789	0.668347	0.696736	0.671791
		517.687	0.668314	0.6971	0.672001
		517.387	0.668197	0.698145	0.672649
		516.986	0.667997	0.699485	0.673581
		516.585	0.667751	0.700772	0.674586
		516.185	0.667464	0.70202	0.675664
		515.785	0.667139	0.70324	0.676815
		515.386	0.666781	0.704439	0.678036
		514.988	0.666394	0.70562	0.679328
		514.59	0.665982	0.706783	0.680688
		514.193	0.66555	0.707929	0.682114
		513.796	0.6651	0.709059	0.683605
		513.4	0.664637	0.710175	0.685157
		513.005	0.664163	0.711276	0.686769
		512.645	0.663725	0.71227	0.688287
		512.61	0.663682	0.712366	0.688437
		512.216	0.663198	0.713446	0.690158
		511.822	0.662711	0.714519	0.69193
		511.43	0.662227	0.715586	0.693748
		511.037	0.661746	0.716649	0.695609
		510.646	0.661271	0.717709	0.697509
		510.254	0.660804	0.718768	0.699444
		509.864	0.660349	0.719827	0.701408
		509.474	0.659906	0.720886	0.703398
		509.085	0.659478	0.721945	0.705407
		508.696	0.659068	0.723005	0.707431
		508.308	0.658677	0.724064	0.709463
		507.92	0.658307	0.725123	0.711497
		507.7	0.658107	0.725726	0.712655
		507.533	0.657961	0.726181	0.713528
		507.147	0.657639	0.727235	0.715547
		506.761	0.657342	0.728285	0.71755
		506.376	0.657069	0.72933	0.719529
		505.992	0.656822	0.730366	0.721478
		505.608	0.656602	0.731392	0.723389
		505.224	0.656403	0.732405	0.725258
		504.841	0.656217	0.733403	0.727078
		504.459	0.656035	0.734383	0.728843
		504.077	0.655852	0.735341	0.730548
		503.696	0.655667	0.736275	0.73219
		503.316	0.655484	0.73718	0.733763
		502.936	0.655314	0.738054	0.735266
		502.849	0.655278	0.738248	0.735598
		502.556	0.655166	0.738892	0.736694
		502.178	0.65505	0.739692	0.738046
		501.799	0.654971	0.740449	0.739321
		501.422	0.654933	0.741159	0.740518
		501.045	0.654939	0.74182	0.741636
		500.668	0.654988	0.742427	0.742676
		500.292	0.655081	0.742976	0.743638

## Sheet: Figure 4e
Figure 4e
		Wavelength (nm)	ITE	ITM
		550.275	0.000901511	0.000550589
		550.614	0.000850955	0.000737617
		550.953	0.000824627	0.00075047
		551.292	0.000905182	0.000706598
		551.631	0.000963569	0.000738797
		551.97	0.000983674	0.000823786
		552.309	0.00108137	0.000984647
		552.648	0.00120907	0.000909299
		552.987	0.00121684	0.00104019
		553.326	0.00129202	0.00113298
		553.665	0.00128749	0.00109613
		554.004	0.00127194	0.00109731
		554.343	0.00121012	0.000915201
		554.682	0.00100821	0.000827917
		555.021	0.000889688	0.000813162
		555.36	0.00084099	0.000727911
		555.699	0.000830039	0.000717222
		556.038	0.000810305	0.000640955
		556.377	0.000768705	0.00066535
		556.716	0.000746313	0.000720829
		557.055	0.000708445	0.000580886
		557.394	0.000701566	0.000695581
		557.733	0.000705634	0.000666268
		558.072	0.000675943	0.00064325
		558.411	0.000648934	0.000566197
		558.75	0.00063157	0.000611773
		559.089	0.000638354	0.000570394
		559.428	0.000550813	0.000333593
		559.767	0.00062676	0.000522784
		560.106	0.00053072	0.000435894
		560.445	0.000594884	0.000500947
		560.784	0.000590134	0.00055636
		561.123	0.000514395	0.000438976
		561.461	0.000404515	0.00036271
		561.8	0.000474783	0.000407433
		562.139	0.000590846	0.000511505
		562.478	0.000684545	0.000578853
		562.817	0.000988671	0.000674793
		563.156	0.0010695	0.000852312
		563.495	0.0010015	0.000870542
		563.834	0.00101495	0.000853361
		564.173	0.00100754	0.000845164
		564.512	0.0011903	0.00082995
		564.851	0.001047	0.000941301
		565.19	0.00104372	0.0009253
		565.528	0.00110107	0.00102432
		565.867	0.00121241	0.00102708
		566.206	0.00129333	0.00105855
		566.545	0.00142844	0.00135942
		566.884	0.00146939	0.00139247
		567.223	0.00160478	0.00158835
		567.562	0.00161238	0.00155248
		567.901	0.00150529	0.00138375
		568.24	0.0016049	0.00152199
		568.578	0.0015005	0.00146186
		568.917	0.00150666	0.00135523
		569.256	0.00142501	0.00136788
		569.595	0.00149413	0.00122315
		569.934	0.00132383	0.0012284
		570.273	0.00120143	0.00105396
		570.611	0.000906445	0.000711845
		570.95	0.000805655	0.000696827
		571.289	0.000728048	0.000613413
		571.628	0.000678632	0.000556622
		571.967	0.00061836	0.000581083
		572.306	0.000714735	0.000546524
		572.644	0.000716519	0.000571443
		572.983	0.000713864	0.000766208
		573.322	0.000726156	0.000808047
		573.661	0.00074111	0.000752503
		574	0.000842749	0.000873624
		574.338	0.000971669	0.000880641
		574.677	0.0011021	0.00104695
		575.016	0.00121454	0.00130696
		575.355	0.00130671	0.00131936
		575.694	0.00141374	0.00146769
		576.032	0.00156018	0.00165852
		576.371	0.00168248	0.00167288
		576.71	0.00170511	0.00178115
		577.049	0.00183961	0.00175486
		577.388	0.00194467	0.00171525
		577.726	0.00197215	0.0019167
		578.065	0.00198462	0.00189145
		578.404	0.00195341	0.00190949
		578.743	0.00190764	0.00189998
		579.081	0.00191268	0.0019106
		579.42	0.00193528	0.00194116
		579.759	0.00187885	0.00192503
		580.098	0.00186186	0.00177105
		580.436	0.00184514	0.00170161
		580.775	0.00187406	0.00175866
		581.114	0.00180401	0.00164698
		581.453	0.00181063	0.00170515
		581.791	0.0017385	0.00171879
		582.13	0.00179449	0.00170541
		582.469	0.001728	0.00179591
		582.808	0.00177259	0.00164508
		583.146	0.00176727	0.00166692
		583.485	0.00170885	0.00155543
		583.824	0.00170075	0.00143812
		584.162	0.00160439	0.00135287
		584.501	0.00150561	0.00137313
		584.84	0.00132361	0.00120591
		585.179	0.00151928	0.00112866
		585.517	0.00178932	0.00135464
		585.856	0.00192998	0.001493
		586.195	0.00218738	0.0017062
		586.533	0.00224738	0.00194444
		586.872	0.00265546	0.00218072
		587.211	0.00283966	0.00252513
		587.549	0.00308983	0.00265655
		587.888	0.00322793	0.00275996
		588.227	0.00346452	0.00303204
		588.565	0.00365016	0.00324629
		588.904	0.00344604	0.003324
		589.243	0.00366827	0.00343705
		589.581	0.00343949	0.00329704
		589.92	0.00341052	0.00343404
		590.259	0.00331254	0.00312726
		590.597	0.00317122	0.0029306
		590.936	0.0030983	0.00284941
		591.275	0.00304906	0.00283971
		591.613	0.00294447	0.00275727
		591.952	0.00289595	0.0029121
		592.29	0.00298475	0.00295716
		592.629	0.0030001	0.00301054
		592.968	0.00312956	0.00319605
		593.306	0.00370708	0.00343561
		593.645	0.00408886	0.00365143
		593.983	0.00440775	0.00372802
		594.322	0.00448363	0.00373713
		594.661	0.00468895	0.00402574
		594.999	0.00494227	0.00434838
		595.338	0.00507993	0.00466768
		595.676	0.00515804	0.00486887
		596.015	0.00522302	0.00521945
		596.354	0.00531287	0.00531513
		596.692	0.00553739	0.00555003
		597.031	0.00563285	0.00560721
		597.369	0.00579384	0.00587437
		597.708	0.00573745	0.00611747
		598.047	0.00574879	0.00631499
		598.385	0.00588428	0.00650608
		598.724	0.00612272	0.00655179
		599.062	0.0062622	0.00656451
		599.401	0.00628214	0.00683154
		599.739	0.00632123	0.00697522
		600.078	0.00662622	0.00701214
		600.416	0.00669488	0.00698296
		600.755	0.00691404	0.0069646
		601.093	0.00723675	0.00722009
		601.432	0.00772648	0.00758759
		601.77	0.00792676	0.0078297
		602.109	0.0083016	0.00815464
		602.448	0.00868562	0.00846311
		602.786	0.00889435	0.00867408
		603.125	0.00889901	0.00868457
		603.463	0.00916761	0.00891757
		603.802	0.00951249	0.0094031
		604.14	0.0100074	0.00977847
		604.479	0.0101951	0.0101761
		604.817	0.0107657	0.0105561
		605.156	0.0114796	0.0110465
		605.494	0.0119867	0.0111064
		605.832	0.0124883	0.0115065
		606.171	0.012859	0.0120985
		606.509	0.0133147	0.0128211
		606.848	0.0137089	0.0132797
		607.186	0.0141145	0.0140423
		607.525	0.0146166	0.0147486
		607.863	0.0154322	0.0156704
		608.202	0.0155764	0.0163452
		608.54	0.0157045	0.0169839
		608.879	0.016235	0.0178072
		609.217	0.01673	0.0184061
		609.556	0.0171708	0.0189725
		609.894	0.0179429	0.0198168
		610.232	0.0187398	0.0202279
		610.571	0.0193901	0.0209815
		610.909	0.0203185	0.0215435
		611.248	0.0211286	0.022494
		611.586	0.0224408	0.0233652
		611.924	0.0235217	0.0244078
		612.263	0.0248559	0.0253674
		612.601	0.0261697	0.0267168
		612.94	0.0276522	0.0282027
		613.278	0.0290372	0.0301267
		613.617	0.0303119	0.0317011
		613.955	0.0315897	0.0333635
		614.293	0.0331032	0.0349444
		614.632	0.0347971	0.0369286
		614.97	0.0363597	0.0386584
		615.308	0.0383205	0.0408963
		615.647	0.0399334	0.0434012
		615.985	0.0416121	0.0455713
		616.324	0.0441529	0.0481193
		616.662	0.0464846	0.0506881
		617	0.049047	0.0525845
		617.339	0.0519325	0.0556958
		617.677	0.0553151	0.0583117
		618.015	0.0588053	0.0614692
		618.354	0.0623048	0.0647429
		618.692	0.06612	0.0686679
		619.03	0.0702116	0.0722205
		619.369	0.0749322	0.0763116
		619.707	0.0796593	0.0803793
		620.045	0.0846051	0.0850377
		620.384	0.0894841	0.0896364
		620.722	0.0948426	0.0941688
		621.06	0.100659	0.0993138
		621.399	0.107418	0.105386
		621.737	0.115077	0.111507
		622.075	0.121998	0.117572
		622.414	0.129396	0.124545
		622.752	0.138004	0.131807
		623.09	0.146781	0.140745
		623.428	0.156209	0.149659
		623.767	0.165634	0.158777
		624.105	0.175363	0.168974
		624.443	0.186559	0.179886
		624.782	0.197177	0.191184
		625.12	0.209749	0.205143
		625.458	0.222976	0.219485
		625.796	0.23694	0.234519
		626.135	0.252603	0.250891
		626.473	0.267604	0.267409
		626.811	0.283917	0.285279
		627.149	0.301196	0.304886
		627.488	0.319648	0.325159
		627.826	0.339239	0.347202
		628.164	0.359848	0.370414
		628.502	0.380478	0.394212
		628.841	0.400494	0.419425
		629.179	0.423817	0.448594
		629.517	0.447032	0.478488
		629.855	0.470866	0.51084
		630.193	0.495727	0.542954
		630.532	0.520651	0.574547
		630.87	0.546179	0.607167
		631.208	0.573294	0.639558
		631.546	0.600678	0.669593
		631.884	0.6313	0.701806
		632.223	0.660406	0.73112
		632.561	0.690498	0.759616
		632.899	0.721018	0.787146
		633.237	0.749697	0.81316
		633.575	0.778926	0.83663
		633.914	0.806975	0.85929
		634.252	0.832623	0.879673
		634.59	0.856421	0.900026
		634.928	0.879106	0.918191
		635.266	0.898467	0.934785
		635.604	0.916887	0.949993
		635.942	0.935233	0.963879
		636.281	0.948206	0.972727
		636.619	0.96181	0.980339
		636.957	0.973123	0.983644
		637.295	0.981271	0.982956
		637.633	0.985421	0.980901
		637.971	0.988095	0.974743
		638.309	0.988245	0.964623
		638.648	0.986684	0.955165
		638.986	0.981689	0.941907
		639.324	0.975319	0.928719
		639.662	0.966421	0.915018
		640	0.951846	0.900721
		640.338	0.936736	0.88685
		640.676	0.918705	0.872623
		641.014	0.900501	0.858697
		641.352	0.881857	0.844585
		641.69	0.862056	0.830031
		642.029	0.840893	0.814916
		642.367	0.820207	0.798428
		642.705	0.799382	0.78317
		643.043	0.777293	0.766228
		643.381	0.758451	0.750708
		643.719	0.739016	0.733383
		644.057	0.71834	0.716579
		644.395	0.697719	0.699478
		644.733	0.67846	0.682223
		645.071	0.659116	0.665507
		645.409	0.640025	0.64932
		645.747	0.620845	0.632323
		646.085	0.601707	0.618696
		646.423	0.581773	0.604705
		646.761	0.561143	0.592205
		647.099	0.542208	0.578904
		647.437	0.52389	0.563943
		647.775	0.506801	0.550543
		648.113	0.490028	0.537117
		648.451	0.473868	0.522932
		648.789	0.459077	0.508764
		649.127	0.445066	0.494546
		649.465	0.431792	0.480805
		649.803	0.419564	0.466638
		650.141	0.409522	0.453798
		650.479	0.399827	0.439483
		650.817	0.390752	0.427257
		651.155	0.382041	0.414922
		651.493	0.373396	0.403049
		651.831	0.364506	0.39104
		652.169	0.356231	0.379242
		652.507	0.347847	0.368404
		652.845	0.339458	0.359155
		653.183	0.330766	0.348294
		653.521	0.32166	0.338344
		653.859	0.312119	0.327833
		654.197	0.30329	0.318522
		654.535	0.295306	0.309956
		654.873	0.289096	0.300551
		655.21	0.283826	0.290423
		655.548	0.279004	0.281478
		655.886	0.273682	0.27244
		656.224	0.267866	0.263927
		656.562	0.263715	0.25684
		656.9	0.258444	0.24939
		657.238	0.253785	0.241398
		657.576	0.24834	0.235694
		657.914	0.242118	0.229731
		658.252	0.236061	0.223315
		658.589	0.229792	0.218353
		658.927	0.22375	0.214193
		659.265	0.217536	0.209044
		659.603	0.211639	0.204266
		659.941	0.205646	0.199864
		660.279	0.199373	0.195326
		660.617	0.193819	0.191022
		660.955	0.188886	0.187573
		661.292	0.185075	0.184008
		661.63	0.181027	0.180104
		661.968	0.17766	0.177283
		662.306	0.173593	0.174311
		662.644	0.169105	0.171056
		662.982	0.165426	0.167985
		663.319	0.162576	0.16464
		663.657	0.157959	0.161817
		663.995	0.154137	0.159198
		664.333	0.148986	0.15625
		664.671	0.144698	0.153196
		665.008	0.14083	0.149913
		665.346	0.136705	0.147349
		665.684	0.133078	0.144493
		666.022	0.12985	0.141258
		666.36	0.126664	0.138024
		666.697	0.122986	0.134924
		667.035	0.119234	0.131307
		667.373	0.116657	0.127982
		667.711	0.114179	0.12531
		668.049	0.111815	0.122027
		668.386	0.109335	0.119201
		668.724	0.107711	0.116365
		669.062	0.105194	0.112871
		669.4	0.103195	0.1095
		669.737	0.100978	0.106839
		670.075	0.0990448	0.10447
		670.413	0.0962408	0.102395
		670.75	0.0937115	0.0998036
		671.088	0.0914681	0.0968237
		671.426	0.0892035	0.0949024
		671.764	0.0879357	0.0930112
		672.101	0.0855021	0.0910587
		672.439	0.0834682	0.0896124
		672.777	0.0812648	0.0879058
		673.115	0.0796991	0.0853783
		673.452	0.0778319	0.083283
		673.79	0.0764241	0.0816273
		674.128	0.0760778	0.0797547
		674.465	0.074478	0.0780915
		674.803	0.0737588	0.0757826
		675.141	0.0728223	0.0734863
		675.478	0.0719284	0.0717008
		675.816	0.0704629	0.070182
		676.154	0.0691279	0.0687802
		676.491	0.0677041	0.0669878
		676.829	0.0664826	0.0656529
		677.167	0.0646961	0.063894
		677.504	0.0633711	0.0619734
		677.842	0.062045	0.0604863
		678.18	0.0606776	0.0592501
		678.517	0.0602084	0.0578842
		678.855	0.0583504	0.0562511
		679.192	0.0570926	0.0552883
		679.53	0.0556689	0.05348
		679.868	0.054663	0.0517403
		680.205	0.0534571	0.0501106
		680.543	0.0523883	0.0490375
		680.881	0.0512531	0.0480318
		681.218	0.0498386	0.0469776
		681.556	0.049031	0.0460203
		681.893	0.0481979	0.045571
		682.231	0.0469276	0.045398
		682.569	0.0459179	0.044897
		682.906	0.0448324	0.0441594
		683.244	0.0438231	0.0433717
		683.581	0.042725	0.0429384
		683.919	0.0415751	0.0425547
		684.256	0.0404827	0.0417573
		684.594	0.0394778	0.0415656
		684.932	0.0385291	0.0410661
		685.269	0.0375808	0.0403692
		685.607	0.0363664	0.0394784
		685.944	0.0351679	0.0386632
		686.282	0.0342445	0.0375862
		686.619	0.0335337	0.036718
		686.957	0.0333026	0.0357511
		687.294	0.0326334	0.0354265
		687.632	0.0322395	0.0348035
		687.969	0.0319013	0.0342756
		688.307	0.0311653	0.033594
		688.644	0.0308949	0.0328877
		688.982	0.0302075	0.0323829
		689.319	0.0295613	0.0318695
		689.657	0.0290907	0.0311725
		689.994	0.0285182	0.0308971
		690.332	0.0279802	0.0306555
		690.669	0.0272531	0.0301797
		691.007	0.0268008	0.0295226
		691.344	0.026294	0.0293879
		691.682	0.025325	0.0287316
		692.019	0.0246258	0.0281165
		692.357	0.024128	0.0273388
		692.694	0.0236328	0.0266648
		693.032	0.0235692	0.026042
		693.369	0.0234056	0.0252719
		693.707	0.0229894	0.0246162
		694.044	0.0225306	0.0236976
		694.381	0.0226196	0.0230293
		694.719	0.02242	0.022489
		695.056	0.0219886	0.0218762
		695.394	0.0218765	0.0211665
		695.731	0.0216007	0.0209874
		696.069	0.0217445	0.0202868
		696.406	0.0216598	0.0200482
		696.743	0.0213532	0.0200875
		697.081	0.0210664	0.019792
		697.418	0.0208659	0.0194087
		697.756	0.0207798	0.0189672
		698.093	0.0203636	0.0186317
		698.43	0.0198078	0.0182361
		698.768	0.019732	0.0180463
		699.105	0.0194244	0.0177056
		699.442	0.0192014	0.0175192
		699.78	0.0189172	0.0172698
		700.117	0.0185914	0.0166039
		700.455	0.0180802	0.0162458
		700.792	0.017905	0.0158919
		701.129	0.0176099	0.0156646
		701.467	0.017052	0.0151722
		701.804	0.0165993	0.0148152
		702.141	0.0164945	0.0145559
		702.479	0.0160827	0.014627
		702.816	0.0157618	0.0143401
		703.153	0.0149862	0.014356
		703.491	0.0144525	0.0141933
		703.828	0.0141065	0.0140954
		704.165	0.0137588	0.0139366
		704.503	0.013323	0.0138546
		704.84	0.012886	0.0141583
		705.177	0.0126588	0.0141761
		705.514	0.0125373	0.0140596
		705.852	0.0119762	0.0140163
		706.189	0.0117277	0.0138299
		706.526	0.0113559	0.0135278
		706.863	0.0111998	0.0129979
		707.201	0.0108111	0.0127306
		707.538	0.0105596	0.0124476
		707.875	0.0102593	0.0119241
		708.213	0.0101668	0.0116034
		708.55	0.0102597	0.0112241
		708.887	0.0103695	0.0110569
		709.224	0.0101573	0.0107128
		709.562	0.00998314	0.0104037
		709.899	0.00988005	0.0102312
		710.236	0.00974076	0.0101124
		710.573	0.00957905	0.0101734
		710.91	0.00924959	0.010014
		711.248	0.0091124	0.00994149
		711.585	0.0089379	0.00978785
		711.922	0.00892668	0.00946678
		712.259	0.00842462	0.00938107
		712.596	0.00821261	0.0091
		712.934	0.00804591	0.00894072
		713.271	0.00781121	0.00868096
		713.608	0.00769671	0.00863788
		713.945	0.00753316	0.00844724
		714.282	0.00753322	0.00836153
		714.62	0.00779022	0.00819346
		714.957	0.00789108	0.00799141
		715.294	0.00779481	0.00789843
		715.631	0.00777416	0.00791443
		715.968	0.007647	0.00778012
		716.305	0.00747768	0.00777075
		716.642	0.00728855	0.00754031
		716.98	0.00709044	0.00741951
		717.317	0.00681358	0.00738069
		717.654	0.00660143	0.00721412
		717.991	0.00658504	0.00697122
		718.328	0.00659428	0.00663429
		718.665	0.00649415	0.00654877
		719.002	0.00632968	0.00648306
		719.339	0.00651874	0.00629505
		719.677	0.00652661	0.00639814
		720.014	0.00656707	0.00637499
		720.351	0.00659015	0.00666399
		720.688	0.00660707	0.00647657
		721.025	0.0067179	0.00642785
		721.362	0.00677495	0.00635237
		721.699	0.00669632	0.00628712
		722.036	0.00663278	0.00639388
		722.373	0.00646464	0.00607471
		722.71	0.00639926	0.0060553
		723.047	0.00607884	0.00591811
		723.384	0.0058364	0.00566151
		723.721	0.0056461	0.00552642
		724.058	0.00542418	0.00538405
		724.396	0.00526149	0.00513171
		724.733	0.00508692	0.0049216
		725.07	0.00503164	0.00484736
		725.407	0.00494848	0.00475516
		725.744	0.00496003	0.00466361
		726.081	0.00494547	0.00463037
		726.418	0.00484244	0.00477969
		726.755	0.00464309	0.00485123
		727.092	0.00441468	0.00481425
		727.429	0.00435356	0.00466348
		727.766	0.00426313	0.0045903
		728.103	0.00439665	0.00457135
		728.44	0.00458387	0.00470204
		728.777	0.00461489	0.00461056
		729.114	0.00451226	0.00451147
		729.451	0.00447659	0.0044701
		729.788	0.004315	0.0042731
		730.124	0.00432051	0.00410745
		730.461	0.0042247	0.00388862
		730.798	0.00401361	0.00382993
		731.135	0.00394482	0.00374677
		731.472	0.00369444	0.00374651
		731.809	0.00385622	0.00377189
		732.146	0.00381012	0.0036707
		732.483	0.00358749	0.00368821
		732.82	0.00345495	0.00371759
		733.157	0.00316077	0.00378547
		733.494	0.00309408	0.00368703
		733.831	0.00315586	0.00358447
		734.168	0.00313651	0.00336426
		734.505	0.00297788	0.00337036
		734.841	0.00315835	0.00346604
		735.178	0.00333324	0.00353129
		735.515	0.00345994	0.00349365
		735.852	0.00331541	0.00340118
		736.189	0.00317645	0.00322025
		736.526	0.00324924	0.0031914
		736.863	0.00332065	0.0031815
		737.2	0.00328904	0.00315841
		737.536	0.00319796	0.00316149
		737.873	0.00331803	0.00309736
		738.21	0.00320301	0.00286679
		738.547	0.00326832	0.00277498
		738.884	0.00324465	0.00257333
		739.221	0.00326511	0.00241017
		739.557	0.0032316	0.00224629
		739.894	0.00308379	0.00210222
		740.231	0.00314838	0.00194805
		740.568	0.00315002	0.00180883
		740.905	0.00287046	0.0015115
		741.242	0.00276842	0.00171367
		741.578	0.00292686	0.00162088
		741.915	0.00299329	0.00165754
		742.252	0.00287813	0.00177558
		742.589	0.00281728	0.00180778
		742.925	0.00278528	0.00222334
		743.262	0.00277708	0.00237732
		743.599	0.00273478	0.00252356
		743.936	0.0028197	0.0027477
		744.273	0.00273839	0.00280443
		744.609	0.00274167	0.00269196
		744.946	0.00267681	0.00243535
		745.283	0.00253582	0.00240794
		745.62	0.00264986	0.00239896
		745.956	0.00261366	0.0023966
		746.293	0.00252428	0.00237417
		746.63	0.00259615	0.00241903
		746.966	0.00250795	0.00218786
		747.303	0.00248985	0.00210261
		747.64	0.00234794	0.00187191
		747.977	0.00246322	0.00191467
		748.313	0.00250624	0.00176797
		748.65	0.00238355	0.00185211
		748.987	0.00242663	0.00188936
		749.323	0.00249608	0.00193237
		749.66	0.00236506	0.00208425
		749.997	0.00228853	0.00190739
		750.333	0.00224249	0.00199139
		750.67	0.00225823	0.00207717

## Sheet: Figure 4f
Figure 4f
		Wavelength (nm)	ITE	ITM
		550.225	0.132783	0.0916233
		550.564	0.134393	0.093223
		550.903	0.13517	0.0949927
		551.242	0.13568	0.0966721
		551.581	0.136321	0.0991376
		551.92	0.137155	0.101675
		552.26	0.137746	0.10343
		552.599	0.138055	0.104851
		552.938	0.138709	0.104904
		553.277	0.139227	0.105572
		553.616	0.140537	0.107767
		553.955	0.140935	0.107887
		554.294	0.140272	0.107288
		554.633	0.139867	0.106465
		554.973	0.138178	0.105804
		555.312	0.136927	0.104273
		555.651	0.135363	0.104206
		555.99	0.133416	0.102655
		556.329	0.131149	0.100618
		556.668	0.128762	0.0993862
		557.007	0.125688	0.0985789
		557.346	0.124576	0.0979828
		557.685	0.122512	0.0958532
		558.024	0.120928	0.0942658
		558.363	0.11888	0.0932776
		558.703	0.116396	0.0917458
		559.042	0.114682	0.0901867
		559.381	0.113477	0.0892782
		559.72	0.111773	0.0868798
		560.059	0.111608	0.0866453
		560.398	0.112257	0.0860111
		560.737	0.111975	0.0866233
		561.076	0.111193	0.0858238
		561.415	0.110829	0.0860054
		561.754	0.110863	0.0853597
		562.093	0.111082	0.0851294
		562.432	0.110832	0.0857207
		562.771	0.111124	0.0875166
		563.11	0.111484	0.0877372
		563.449	0.112578	0.0899619
		563.788	0.114023	0.0915609
		564.127	0.114654	0.0928064
		564.466	0.116495	0.0948518
		564.805	0.117507	0.0961402
		565.144	0.118037	0.0985995
		565.483	0.120487	0.101339
		565.822	0.122606	0.102852
		566.161	0.12408	0.104221
		566.5	0.12583	0.105715
		566.839	0.127458	0.108684
		567.178	0.129772	0.111322
		567.517	0.132371	0.112896
		567.856	0.133741	0.114789
		568.195	0.135986	0.116227
		568.534	0.137547	0.117717
		568.873	0.139863	0.119137
		569.212	0.142895	0.120821
		569.551	0.145941	0.120592
		569.89	0.14876	0.120964
		570.229	0.15162	0.121621
		570.568	0.154429	0.121867
		570.907	0.155965	0.121611
		571.246	0.157938	0.12152
		571.585	0.15997	0.122295
		571.924	0.161408	0.122587
		572.263	0.162929	0.123666
		572.602	0.16431	0.124318
		572.941	0.166152	0.125859
		573.28	0.167651	0.126964
		573.619	0.169096	0.127323
		573.958	0.170778	0.127377
		574.297	0.172181	0.12796
		574.636	0.173626	0.129442
		574.974	0.174836	0.133101
		575.313	0.175769	0.135792
		575.652	0.177389	0.138606
		575.991	0.178344	0.141006
		576.33	0.180019	0.146064
		576.669	0.181437	0.150323
		577.008	0.183942	0.155456
		577.347	0.187582	0.159937
		577.686	0.189143	0.163583
		578.025	0.191417	0.167358
		578.364	0.193024	0.16988
		578.702	0.192723	0.169912
		579.041	0.193388	0.172505
		579.38	0.194047	0.17247
		579.719	0.194285	0.171092
		580.058	0.193358	0.171449
		580.397	0.192179	0.169706
		580.736	0.192447	0.169936
		581.075	0.191112	0.167707
		581.413	0.189613	0.165181
		581.752	0.187668	0.162025
		582.091	0.185276	0.15726
		582.43	0.182566	0.153157
		582.769	0.179475	0.147405
		583.108	0.176033	0.143004
		583.447	0.172157	0.137476
		583.785	0.168423	0.131205
		584.124	0.165653	0.127537
		584.463	0.162475	0.124366
		584.802	0.159818	0.122531
		585.141	0.157522	0.121658
		585.48	0.155075	0.120004
		585.818	0.154773	0.120133
		586.157	0.15323	0.119633
		586.496	0.153646	0.119653
		586.835	0.152917	0.118726
		587.174	0.152707	0.118354
		587.513	0.154256	0.119247
		587.851	0.15278	0.117853
		588.19	0.152822	0.118844
		588.529	0.151434	0.118411
		588.868	0.150555	0.119203
		589.206	0.150196	0.122133
		589.545	0.150389	0.123016
		589.884	0.150322	0.124716
		590.223	0.149924	0.126479
		590.562	0.150979	0.127669
		590.9	0.152867	0.130217
		591.239	0.152746	0.129208
		591.578	0.1531	0.128848
		591.917	0.15347	0.129422
		592.255	0.153753	0.128442
		592.594	0.153225	0.128046
		592.933	0.153671	0.126604
		593.272	0.15357	0.12663
		593.61	0.152877	0.125664
		593.949	0.152444	0.125938
		594.288	0.152933	0.125981
		594.627	0.153502	0.124517
		594.965	0.154569	0.124621
		595.304	0.155377	0.124113
		595.643	0.156489	0.123762
		595.982	0.157131	0.122995
		596.32	0.156488	0.121863
		596.659	0.158178	0.123075
		596.998	0.157667	0.123168
		597.336	0.15815	0.124659
		597.675	0.158905	0.125872
		598.014	0.158307	0.127194
		598.353	0.157933	0.129629
		598.691	0.158081	0.129958
		599.03	0.158284	0.130792
		599.369	0.15875	0.131128
		599.707	0.160484	0.13127
		600.046	0.161589	0.130381
		600.385	0.162937	0.130382
		600.723	0.163881	0.130351
		601.062	0.164912	0.130616
		601.401	0.166409	0.129733
		601.739	0.167151	0.130113
		602.078	0.167648	0.129777
		602.417	0.167679	0.129605
		602.755	0.167799	0.129592
		603.094	0.168059	0.130263
		603.433	0.168229	0.131143
		603.771	0.168134	0.132635
		604.11	0.168642	0.13406
		604.449	0.169037	0.133446
		604.787	0.171364	0.134287
		605.126	0.172975	0.135899
		605.465	0.174474	0.133862
		605.803	0.176133	0.135754
		606.142	0.177485	0.139097
		606.48	0.179244	0.140167
		606.819	0.18021	0.142515
		607.158	0.179877	0.14463
		607.496	0.179335	0.146753
		607.835	0.179602	0.148022
		608.173	0.181631	0.151055
		608.512	0.182494	0.152132
		608.851	0.185366	0.153734
		609.189	0.186171	0.153909
		609.528	0.187556	0.155125
		609.866	0.188875	0.154685
		610.205	0.189612	0.154273
		610.544	0.192153	0.155097
		610.882	0.194203	0.154795
		611.221	0.197751	0.155936
		611.559	0.199131	0.155669
		611.898	0.199316	0.156028
		612.236	0.200567	0.155645
		612.575	0.202378	0.155656
		612.914	0.204557	0.155542
		613.252	0.20592	0.156633
		613.591	0.208471	0.157325
		613.929	0.210166	0.157692
		614.268	0.212127	0.158042
		614.606	0.216019	0.159228
		614.945	0.220476	0.159817
		615.283	0.223127	0.15921
		615.622	0.226906	0.159338
		615.96	0.229932	0.161949
		616.299	0.232169	0.16395
		616.637	0.235641	0.165434
		616.976	0.23694	0.168325
		617.314	0.241354	0.171647
		617.653	0.245058	0.172626
		617.992	0.250654	0.176108
		618.33	0.256559	0.179288
		618.668	0.261197	0.180478
		619.007	0.266727	0.18319
		619.345	0.2712	0.183767
		619.684	0.276467	0.185523
		620.022	0.284112	0.186758
		620.361	0.292509	0.189401
		620.699	0.300268	0.192389
		621.038	0.308259	0.195454
		621.376	0.316527	0.200071
		621.715	0.324424	0.203698
		622.053	0.332269	0.208562
		622.392	0.341006	0.213882
		622.73	0.351418	0.219977
		623.069	0.360126	0.22643
		623.407	0.369004	0.233064
		623.745	0.378467	0.24006
		624.084	0.388847	0.246096
		624.422	0.400442	0.254095
		624.761	0.413006	0.261756
		625.099	0.425405	0.268249
		625.438	0.439278	0.2763
		625.776	0.452728	0.283199
		626.115	0.466173	0.289916
		626.453	0.479924	0.297726
		626.791	0.493663	0.306005
		627.13	0.507669	0.313547
		627.468	0.523746	0.320872
		627.807	0.539153	0.32727
		628.145	0.555706	0.334073
		628.483	0.572903	0.339519
		628.822	0.589792	0.345072
		629.16	0.607438	0.3519
		629.498	0.62535	0.356717
		629.837	0.643172	0.361497
		630.175	0.661253	0.36745
		630.514	0.679682	0.373711
		630.852	0.696727	0.380294
		631.19	0.714689	0.387672
		631.529	0.730241	0.394472
		631.867	0.746452	0.402174
		632.205	0.760165	0.409788
		632.544	0.7749	0.418605
		632.882	0.788563	0.426211
		633.22	0.801148	0.432681
		633.559	0.815184	0.440665
		633.897	0.829006	0.4488
		634.235	0.844776	0.455274
		634.574	0.859849	0.464032
		634.912	0.877169	0.468891
		635.25	0.892861	0.474207
		635.589	0.907805	0.479143
		635.927	0.921177	0.482776
		636.265	0.935384	0.489558
		636.604	0.94823	0.494719
		636.942	0.959276	0.500137
		637.28	0.970901	0.504531
		637.619	0.978982	0.506712
		637.957	0.98736	0.510984
		638.295	0.992915	0.513427
		638.633	0.996115	0.516279
		638.972	0.997487	0.51769
		639.31	0.999654	0.518981
		639.648	0.999622	0.519107
		639.987	0.999365	0.518051
		640.325	0.99828	0.520449
		640.663	0.996426	0.520305
		641.001	0.990633	0.518258
		641.34	0.984113	0.516904
		641.678	0.977547	0.513805
		642.016	0.969409	0.510677
		642.354	0.960136	0.507753
		642.693	0.950854	0.504452
		643.031	0.9409	0.499654
		643.369	0.931781	0.494395
		643.707	0.921181	0.490138
		644.046	0.91045	0.48349
		644.384	0.901042	0.476911
		644.722	0.891772	0.470335
		645.06	0.883205	0.460024
		645.398	0.87152	0.453825
		645.737	0.86058	0.445844
		646.075	0.850033	0.438525
		646.413	0.837517	0.432205
		646.751	0.823266	0.422797
		647.089	0.807531	0.416229
		647.428	0.790613	0.409863
		647.766	0.77278	0.403659
		648.104	0.754953	0.397447
		648.442	0.734224	0.389605
		648.78	0.714684	0.384577
		649.118	0.69671	0.37908
		649.457	0.679009	0.373045
		649.795	0.661141	0.366101
		650.133	0.645665	0.359076
		650.471	0.628479	0.354018
		650.809	0.612353	0.34544
		651.147	0.597447	0.338307
		651.486	0.584308	0.331301
		651.824	0.571532	0.325682
		652.162	0.558582	0.320545
		652.5	0.546426	0.315097
		652.838	0.533369	0.309381
		653.176	0.5219	0.304607
		653.514	0.510837	0.301063
		653.852	0.498912	0.29625
		654.191	0.489145	0.291406
		654.529	0.481443	0.286989
		654.867	0.473877	0.282403
		655.205	0.465493	0.277717
		655.543	0.457449	0.275132
		655.881	0.449139	0.270615
		656.219	0.441588	0.267793
		656.557	0.432485	0.264756
		656.895	0.425147	0.261376
		657.233	0.416798	0.259397
		657.571	0.409229	0.257374
		657.91	0.401246	0.254017
		658.248	0.392708	0.251192
		658.586	0.383534	0.248692
		658.924	0.377855	0.246954
		659.262	0.372472	0.243912
		659.6	0.367066	0.241214
		659.938	0.363531	0.238892
		660.276	0.360392	0.236382
		660.614	0.35542	0.233066
		660.952	0.351251	0.230627
		661.29	0.34833	0.229311
		661.628	0.345168	0.226903
		661.966	0.341861	0.226378
		662.304	0.338517	0.225196
		662.642	0.333603	0.223229
		662.98	0.330228	0.22166
		663.318	0.3283	0.220211
		663.656	0.325843	0.21906
		663.994	0.322153	0.216663
		664.332	0.319218	0.216114
		664.67	0.316469	0.214869
		665.008	0.31188	0.214509
		665.346	0.308117	0.214222
		665.684	0.304088	0.213924
		666.022	0.299818	0.21283
		666.36	0.295604	0.212481
		666.698	0.291136	0.210819
		667.036	0.288814	0.209323
		667.374	0.286209	0.208782
		667.712	0.283889	0.208168
		668.05	0.279721	0.20572
		668.388	0.277877	0.203874
		668.726	0.276111	0.201763
		669.064	0.276606	0.201557
		669.402	0.275121	0.201434
		669.74	0.2738	0.200546
		670.078	0.272413	0.198423
		670.415	0.270404	0.194288
		670.753	0.269217	0.192872
		671.091	0.267878	0.192733
		671.429	0.267342	0.191961
		671.767	0.265813	0.191411
		672.105	0.264814	0.19129
		672.443	0.262817	0.191041
		672.781	0.261665	0.190523
		673.119	0.26121	0.189707
		673.457	0.260058	0.190658
		673.795	0.259143	0.191878
		674.132	0.256376	0.192299
		674.47	0.254121	0.192612
		674.808	0.254117	0.194438
		675.146	0.252704	0.195754
		675.484	0.251759	0.197073
		675.822	0.249954	0.197411
		676.16	0.249718	0.19789
		676.497	0.249748	0.198054
		676.835	0.249366	0.197589
		677.173	0.250228	0.198555
		677.511	0.24889	0.198786
		677.849	0.247179	0.196659
		678.187	0.246873	0.19405
		678.525	0.246744	0.192204
		678.862	0.246419	0.19138
		679.2	0.245435	0.190201
		679.538	0.24409	0.188874
		679.876	0.242827	0.18637
		680.214	0.241045	0.184447
		680.551	0.239858	0.182675
		680.889	0.23935	0.182665
		681.227	0.237758	0.182904
		681.565	0.235828	0.182545
		681.903	0.23388	0.182495
		682.24	0.232881	0.183164
		682.578	0.231497	0.183113
		682.916	0.230054	0.183065
		683.254	0.227419	0.181818
		683.592	0.226055	0.182513
		683.929	0.225895	0.182573
		684.267	0.224503	0.182337
		684.605	0.225122	0.182964
		684.943	0.225482	0.184033
		685.28	0.224203	0.182523
		685.618	0.224262	0.180878
		685.956	0.225816	0.180672
		686.294	0.226677	0.180814
		686.631	0.226378	0.180189
		686.969	0.225948	0.180225
		687.307	0.225613	0.178593
		687.645	0.225532	0.176633
		687.982	0.226535	0.173918
		688.32	0.227486	0.172897
		688.658	0.226936	0.171081
		688.995	0.227227	0.169505
		689.333	0.226352	0.168346
		689.671	0.225924	0.166665
		690.008	0.224815	0.165424
		690.346	0.224292	0.165779
		690.684	0.224513	0.165072
		691.022	0.224225	0.16518
		691.359	0.223113	0.165066
		691.697	0.220791	0.163991
		692.035	0.219635	0.165432
		692.372	0.219413	0.165161
		692.71	0.217356	0.163073
		693.048	0.215906	0.162737
		693.385	0.214153	0.162124
		693.723	0.212823	0.162869
		694.06	0.213516	0.163094
		694.398	0.213586	0.163716
		694.736	0.213651	0.163791
		695.073	0.212744	0.163884
		695.411	0.212386	0.162539
		695.749	0.213032	0.1628
		696.086	0.213061	0.163711
		696.424	0.212539	0.163418
		696.762	0.213585	0.162625
		697.099	0.213675	0.160713
		697.437	0.21399	0.160112
		697.774	0.215227	0.159492
		698.112	0.215468	0.158719
		698.45	0.215362	0.1577
		698.787	0.216113	0.157265
		699.125	0.216562	0.157107
		699.462	0.2155	0.156991
		699.8	0.215961	0.157007
		700.137	0.215036	0.156364
		700.475	0.214388	0.155926
		700.813	0.213062	0.156339
		701.15	0.210057	0.154288
		701.488	0.208468	0.153683
		701.825	0.205956	0.152737
		702.163	0.20417	0.153387
		702.5	0.202931	0.151916
		702.838	0.200744	0.151037
		703.175	0.199445	0.151711
		703.513	0.197367	0.152111
		703.85	0.196697	0.152541
		704.188	0.198096	0.15257
		704.525	0.196806	0.153083
		704.863	0.19549	0.151742
		705.201	0.195608	0.151444
		705.538	0.195438	0.149715
		705.875	0.195406	0.149049
		706.213	0.194555	0.147386
		706.55	0.194848	0.146487
		706.888	0.19378	0.145779
		707.225	0.19463	0.145618
		707.563	0.196406	0.147476
		707.9	0.197075	0.144508
		708.238	0.19789	0.144702
		708.575	0.198544	0.143187
		708.913	0.199025	0.143223
		709.25	0.19943	0.1422
		709.588	0.199791	0.142408
		709.925	0.200983	0.142675
		710.263	0.199629	0.141628
		710.6	0.198555	0.14226
		710.937	0.196472	0.142772
		711.275	0.194603	0.140348
		711.612	0.19436	0.142673
		711.95	0.191847	0.142403
		712.287	0.191884	0.14471
		712.625	0.191359	0.14418
		712.962	0.189918	0.145476
		713.299	0.188833	0.146351
		713.637	0.188605	0.147022
		713.974	0.188309	0.146842
		714.312	0.188258	0.147707
		714.649	0.187964	0.14781
		714.986	0.188241	0.147362
		715.324	0.188733	0.147449
		715.661	0.187851	0.146076
		715.998	0.186999	0.144814
		716.336	0.185841	0.144238
		716.673	0.185911	0.143223
		717.011	0.185931	0.141765
		717.348	0.187575	0.140951
		717.685	0.18716	0.139257
		718.023	0.186921	0.137466
		718.36	0.185956	0.137428
		718.697	0.18478	0.136283
		719.035	0.184367	0.136833
		719.372	0.18465	0.137408
		719.709	0.183902	0.13821
		720.047	0.182225	0.138003
		720.384	0.18078	0.137802
		720.721	0.179399	0.138472
		721.059	0.177901	0.138086
		721.396	0.176461	0.136556
		721.733	0.175462	0.136568
		722.07	0.174063	0.13675
		722.408	0.174354	0.13712
		722.745	0.173105	0.136624
		723.082	0.172223	0.136828
		723.42	0.172098	0.136329
		723.757	0.172225	0.136931
		724.094	0.171294	0.1366
		724.431	0.172526	0.135882
		724.769	0.172086	0.13472
		725.106	0.171536	0.133752
		725.443	0.170988	0.13211
		725.78	0.170872	0.130843
		726.118	0.170415	0.129886
		726.455	0.170387	0.129459
		726.792	0.171419	0.127526
		727.129	0.172043	0.127724
		727.467	0.172472	0.128448
		727.804	0.172395	0.127601
		728.141	0.171709	0.127379
		728.478	0.171232	0.126611
		728.815	0.170968	0.126622
		729.153	0.171616	0.127267
		729.49	0.172344	0.127945
		729.827	0.171844	0.127133
		730.164	0.171089	0.126401
		730.501	0.170824	0.126844
		730.839	0.169419	0.125948
		731.176	0.169199	0.125149
		731.513	0.169248	0.124365
		731.85	0.169573	0.124626
		732.187	0.169856	0.12572
		732.524	0.170266	0.125404
		732.862	0.169967	0.125085
		733.199	0.169067	0.124052
		733.536	0.168847	0.123605
		733.873	0.167751	0.122802
		734.21	0.167604	0.121477
		734.547	0.168713	0.12025
		734.884	0.167453	0.118837
		735.221	0.167348	0.117145
		735.559	0.167388	0.11626
		735.896	0.167509	0.115396
		736.233	0.167614	0.114431
		736.57	0.168684	0.113443
		736.907	0.169063	0.112982
		737.244	0.168408	0.1131
		737.581	0.16795	0.111829
		737.918	0.167398	0.11054
		738.255	0.167185	0.110957
		738.592	0.16648	0.111252
		738.93	0.165202	0.111654
		739.267	0.164396	0.112064
		739.604	0.162631	0.111674
		739.941	0.160455	0.110688
		740.278	0.159068	0.112089
		740.615	0.157366	0.112777
		740.952	0.156871	0.113063
		741.289	0.156096	0.114217
		741.626	0.155288	0.114682
		741.963	0.153652	0.115388
		742.3	0.15171	0.11659
		742.637	0.148867	0.116109
		742.974	0.146424	0.115293
		743.311	0.144341	0.114688
		743.648	0.143071	0.114825
		743.985	0.142784	0.115122
		744.322	0.142633	0.114868
		744.659	0.141764	0.114221
		744.996	0.139765	0.112649
		745.333	0.138756	0.112288
		745.67	0.139051	0.113212
		746.007	0.138712	0.113129
		746.344	0.138449	0.112233
		746.681	0.138281	0.111288
		747.018	0.137476	0.110847
		747.355	0.137021	0.109536
		747.692	0.136517	0.108159
		748.029	0.135969	0.107603
		748.366	0.134657	0.106036
		748.703	0.133969	0.105475
		749.04	0.133513	0.104893
		749.377	0.133077	0.103287
		749.713	0.132737	0.102311
		750.05	0.132744	0.101679
		750.387	0.132645	0.101213
		750.724	0.132802	0.0999404

[truncated: 21 more sheets: Figure 4g, Figure 4h, Figure 4i, Figure 4j, Figure 4k, Figure 4l, Figure 5a, Figure 5b, Figure 5c, Figure 5d, Figure 5e, Figure 5f, Figure 6a, Figure 6b, Supplementary Figure 1, Supplementary Figure 3, Supplementary Figure 4, Supplementary Figure 5, Supplementary Figure 6, Supplementary Figure 7 …]
